# Supplementary material for: Plasma Proteomic Profile of Patients with Tick-Borne Encephalitis and Co-Infections
Source: Int J Mol Sci. 2022 Apr 15;23(8):4374. doi: 10.3390/ijms23084374 (PMC9031133; doi:10.3390/ijms23084374)
Supplement: Supplementary file 1 [file ijms-23-04374-s001.zip]

Archive with 7 entries (7 files):
- S1.xlsx
- S2.tif
- S3.xlsx
- S4 Fig A.tif
- S4 Fig B.tif
- S4 Fig C.tif
- S5.tif
