# Supplementary material for: Plasma Proteomic Profile of Patients with Tick-Borne Encephalitis and Co-Infections
Source: Int J Mol Sci. 2022 Apr 15;23(8):4374. doi: 10.3390/ijms23084374 (PMC9031133; doi:10.3390/ijms23084374)
Supplement: Supplementary file 1 [file ijms-23-04374-s001.zip › S1.xlsx]

## Sheet: Arkusz1
S1 Supplementary file. The list of plasma proteins identified in plasma samples of control group (CTR, n=8), patients with tick-borne encephalitis (TBE, n=16) and patients with TBE and co-infection (TBE+LD, n=5).
Protein ID	Protein name	# Unique Peptides	Areas: CTR 1	Areas: CTR 2	Areas: CTR 3	Areas: CTR 4	Areas: CTR 5	Areas: CTR 6	Areas: CTR 7	Areas: CTR 8	Areas: TBE 1	Areas: TBE 2	Areas: TBE 3	Areas: TBE 4	Areas: TBE 5	Areas: TBE 6	Areas: TBE 7	Areas: TBE 8	Areas: TBE 9	Areas: TBE 10	Areas: TBE 11	Areas: TBE 12	Areas: TBE 13	Areas: TBE 14	Areas: TBE 15	Areas: TBE 16	Areas: TBE+LD 17	Areas: TBE+LD 18	Areas: TBE+LD 19	Areas: TBE+LD 20	Areas: TBE+LD 21
P61604	10 kDa heat shock protein	6	290000	290000	290000	290000	290000	3900000	3900000	2800000	1600000	1600000	1600000	940000	940000	940000	940000	940000	940000	790000	490000	1900000	1900000	1900000	1900000	2100000	960000	1600000	4200000	2100000	3700000
P62258	14-3-3 protein epsilon	20	320000	320000	2900000	39000000	620000	2300000	1800000	1200000	5500000	5500000	5500000	3400000	1100000	1000000	1000000	1000000	1000000	9700000	4100000	1900000	1900000	1900000	1900000	3100000	1400000	2600000	2100000	2900000	22000000
P61981	14-3-3 protein gamma	10	370000	370000	370000	9900000	370000	370000	5500000	900000					9400000	140000000	140000000	140000000	140000000	10000000	3100000	1400000	1400000	1400000	1400000	2900000	15000000	67000000	2100000	2100000	19000000
P31947	14-3-3 protein sigma	21	370000	1400000	6400000	140000000	3100000	5800000	730000	16000000	20000000	670000	670000	550000	5200000	160000000	3900000	3900000	180000	47000000	9400000	2500000	2500000	2500000	2500000	42000000	42000000	650000	7400000	7400000	140000000
P27348	14-3-3 protein theta	6	400000	400000	400000	6000000	400000	400000	400000	1300000	2400000	19000000	9500000	4300000	24000000	5200000	5200000	5200000	5200000	1500000	1400000	1700000	1700000	1700000	1700000	6600000	4900000	2200000	2100000	2100000	7400000
P63104	14-3-3 protein zeta/delta	17	450000	610000	5000000	120000000	2400000	4100000	21000000	2500000	1100000	1100000	5800000	3100000	1100000	3700000	2600000	3100000	3100000	17000000	3400000	2500000	2500000	2100000	2100000	31000000	1500000	1500000	9800000	9800000	34000000
Q15008	26S proteasome non-ATPase regulatory subunit 6	3	470000	470000	850000	910000	470000	470000	9800000	3100000	1600000	1600000	22000000	1100000	3800000	3500000	5000000	3100000	3100000	18000000	3600000	3600000	3600000	3600000	3600000	1600000	1600000	1300000	1900000	2200000	2200000
Q9BUT1	3-hydroxybutyrate dehydrogenase type 2	7	480000	480000	480000	5500000	580000	480000	480000	650000	1600000	3200000	3200000	3200000	3200000	5500000	5500000	5500000	5500000	2100000	2100000	1400000	1400000	1400000	1400000	1400000	840000	840000	5500000	5500000	5500000
Q6NVY1	3-hydroxyisobutyryl-CoA hydrolase	6	510000	510000	2500000	860000	510000	510000	510000	1400000	880000	880000	880000	880000	880000	860000	1300000	1300000	1300000	1600000	1600000	1900000	1900000	1900000	9100000	2100000	3300000	1500000	2100000	2100000	10000000
P25325	3-mercaptopyruvate sulfurtransferase	2	570000	570000	570000	1000000	570000	570000	4000000	250000	1600000	1600000	2700000	2200000	2200000	2200000	2200000	2200000	2200000	16000000	12000000	12000000	12000000	12000000	12000000	12000000	1300000	1300000	7400000	7400000	7400000
P62277	40S ribosomal protein S13	2	590000	590000	590000	590000	920000	520000	990000	6900000	2100000	2100000	2100000	2100000	2100000	27000000	27000000	27000000	27000000	27000000	1300000	1300000	1300000	1300000	1300000	1200000	1200000	2100000	2100000	2100000	2100000
P62244	40S ribosomal protein S15a	6	590000	590000	590000	590000	590000	2400000	580000	1700000	2800000	2800000	2800000	590000	240000	240000	240000	240000	240000	1300000	1300000	1300000	1300000	1300000	1300000	3600000	910000	910000	6500000	6500000	6500000
P62269	40S ribosomal protein S18	2	630000	630000	630000	630000	630000	620000	1900000	3700000	1300000	1300000	1300000	1300000	1300000	27000000	4500000	4500000	4500000	2000000	320000	320000	320000	320000	320000	2600000	2600000	2100000	2100000	2100000	2100000
Q9BYK1	40S ribosomal protein S21	2	630000	630000	630000	630000	630000	900000	2600000	900000	7700000	7700000	7700000	7700000	14000000	3900000	3900000	3900000	3900000	3900000	1400000	1400000	1400000	1400000	1400000	1400000	1200000	2100000	2100000	2800000	2800000
P23396	40S ribosomal protein S3	4	710000	710000	710000	1500000	710000	710000	710000	1100000	23000000	23000000	23000000	440000	440000	870000	870000	870000	870000	870000	630000	630000	630000	630000	630000	3500000	3500000	7200000	7200000	6600000	6600000
P62701	40S ribosomal protein S4	3	730000	730000	730000	1200000	730000	730000	2900000	19000000	11000000	1500000	1500000	610000	610000	610000	610000	610000	610000	30000000	39000000	39000000	39000000	39000000	39000000	39000000	1900000	4300000	2000000	2000000	2000000
P62081	40S ribosomal protein S7	4	740000	740000	740000	2100000	670000	1100000	1100000	1800000	1600000	3700000	3700000	1100000	1100000	1100000	1100000	1100000	1100000	1600000	1600000	420000	420000	420000	9100000	2100000	3300000	1500000	3000000	3000000	2200000
A0A0C4DG17	40S ribosomal protein SA	12	770000	770000	2700000	15000000	340000	3000000	1800000	3700000	1000000	1000000	1000000	1000000	1000000	1000000	1000000	1000000	1000000	2400000	3000000	5100000	5100000	5100000	5100000	5100000	3300000	440000	1700000	1700000	8500000
A0A024RBS2	60S acidic ribosomal protein P0	5	790000	790000	650000	3200000	590000	790000	790000	2800000	2300000	1500000	1300000	2800000	750000	750000	750000	750000	750000	1500000	400000	1900000	1900000	1900000	30000000	3000000	5700000	4100000	7200000	4200000	1200000
P62906	60S ribosomal protein L10a	2	820000	820000	820000	2200000	820000	820000	820000	740000	3600000	3600000	3600000	3600000	7300000	5300000	510000	510000	510000	4400000	1000000	1000000	1000000	1000000	1000000	1000000	1200000	2900000	2900000	1700000	1700000
P30050	60S ribosomal protein L12	2	820000	820000	820000	820000	1400000	820000	820000	1900000	340000	340000	340000	340000	3100000	21000000	21000000	21000000	21000000	14000000	3800000	3800000	3800000	3800000	3800000	2300000	2300000	2300000	1200000	1200000	1200000
P35268	60S ribosomal protein L22	3	890000	890000	890000	890000	890000	2500000	2500000	6700000	720000	720000	720000	720000	1100000	1100000	1800000	1800000	6000000	130000000	27000000	27000000	27000000	27000000	27000000	2100000	1400000	1500000	2100000	2100000	2100000
P61254	60S ribosomal protein L26	3	900000	900000	900000	900000	1200000	900000	6100000	2900000	40000000	40000000	750000	1200000	16000000	20000000	20000000	20000000	20000000	1900000	1500000	1500000	1500000	1500000	1500000	970000	1100000	1100000	20000000	20000000	20000000
P62888	60S ribosomal protein L30	6	910000	910000	910000	910000	770000	1900000	1500000	3000000	600000	600000	600000	600000	780000	590000	590000	590000	590000	1700000	1700000	400000	400000	400000	9100000	2100000	3300000	1500000	3000000	3000000	1600000
P18077	60S ribosomal protein L35a	3	990000	990000	990000	990000	990000	610000	610000	12000000	3200000	3200000	3200000	3200000	3200000	3200000	3200000	3200000	3200000	300000	22000000	22000000	22000000	22000000	22000000	2100000	1400000	1500000	4100000	2100000	2100000
Q9HBB3	60S ribosomal protein L6	2	1100000	1100000	1100000	1100000	1100000	1100000	5400000	710000	2800000	220000	220000	4200000	1100000	1100000	1100000	1100000	1100000	6400000	2000000	2000000	2000000	2000000	2000000	3000000	3000000	2100000	2100000	2100000	2100000
P52209	6-phosphogluconate dehydrogenase, decarboxylating	4	1200000	1200000	1700000	2100000	1200000	630000	630000	910000	1100000	1100000	1100000	1100000	1600000	1600000	1600000	1600000	1600000	1600000	1300000	1300000	1300000	1300000	1300000	1300000	2800000	1200000	6500000	6500000	6500000
A0A0K0K1K7	6-phosphogluconolactonase	4	1200000	1200000	1200000	2900000	1200000	1200000	1200000	610000	1200000	1200000	1200000	1200000	1100000	1100000	590000	590000	590000	590000	590000	590000	590000	590000	590000	1200000	2600000	8200000	7400000	7400000	760000
V9HW87	Abhydrolase domain containing 14B	3	1300000	1300000	1300000	1100000	1300000	1300000	32000000	2900000	990000	990000	990000	990000	7700000	50000000	50000000	50000000	50000000	4700000	1200000	1200000	1200000	1200000	1200000	890000	8400000	5000000	3000000	3000000	3000000
P24752	Acetyl-CoA acetyltransferase	11	1300000	1300000	5600000	800000	1300000	1300000	2700000	13000000	5500000	5500000	5500000	5500000	2400000	2000000	2000000	2000000	2000000	3000000	710000	4700000	4700000	4700000	4700000	4700000	4700000	1400000	2200000	2200000	6900000
P39687	Acidic leucine-rich nuclear phosphoprotein 32 family member A	2	1300000	1300000	1300000	1300000	1300000	1300000	1300000	2500000	14000000	1100000	1100000	1100000	610000	610000	640000	640000	640000	640000	640000	640000	640000	640000	640000	640000	640000	640000	6600000	6600000	1800000
Q92688	Acidic leucine-rich nuclear phosphoprotein 32 family member B	4	1400000	1400000	1400000	2000000	1400000	1400000	1400000	1700000	2000000	2000000	2000000	2000000	1200000	1100000	1100000	1100000	1100000	1100000	1200000	1900000	1900000	1900000	1900000	1900000	7700000	1000000	2100000	2100000	2400000
A2A274	Aconitate hydratase, mitochondrial	4	890000	1300000	1300000	890000	1300000	1300000	550000	820000	4700000	4700000	4700000	690000	690000	690000	690000	690000	690000	1000000	1000000	1000000	1000000	1000000	1000000	1000000	2000000	2500000	2100000	2100000	9400000
Q59GQ0	Actin related protein 2/3 complex subunit 1A	5	1500000	1500000	700000	1600000	1500000	1500000	1500000	1900000	1300000	600000	600000	600000	1300000	410000	850000	850000	850000	850000	850000	850000	850000	850000	850000	850000	1700000	1200000	2100000	2100000	870000
P68032	Actin, alpha cardiac muscle 1	2	1600000	1600000	11000000	10000000	1600000	1600000	1600000	2100000	1300000	1300000	950000	9400000	9400000	9400000	9400000	9400000	9400000	9500000	2500000	1700000	1700000	1700000	1700000	16000000	590000	2100000	2100000	2100000	8500000
P63261	Actin, cytoplasmic 2	4	1600000	6800000	81000000	66000000	4700000	3900000	26000000	5900000	2900000	950000	5500000	11000000	6400000	5200000	5200000	5200000	5200000	55000000	89000000	10000000	10000000	10000000	10000000	7600000	10000000	15000000	9800000	9800000	140000000
P61160	Actin-related protein 2	11	1600000	1600000	9200000	17000000	600000	1600000	1600000	1700000	980000	980000	1300000	1300000	5500000	5500000	5500000	5500000	5500000	3800000	840000	4700000	4700000	4700000	4700000	860000	860000	3000000	3000000	3000000	4200000
O15144	Actin-related protein 2/3 complex subunit 2	18	1700000	1700000	1700000	5800000	1700000	1700000	1700000	400000	3800000	3800000	1700000	4400000	2300000	1500000	1500000	1500000	1500000	4100000	1800000	520000	520000	520000	520000	520000	670000	2100000	2100000	2100000	34000000
B2R4D5	Actin-related protein 2/3 complex subunit 3	3	1700000	1700000	1700000	1700000	640000	1700000	1700000	5100000	1200000	1200000	1200000	1200000	1200000	27000000	27000000	27000000	27000000	2400000	16000000	16000000	16000000	16000000	16000000	16000000	1300000	2100000	2100000	2100000	2100000
F8WCF6	Actin-related protein 2/3 complex subunit 4	7	1800000	1800000	1800000	1800000	6700000	1100000	1100000	2200000	1900000	1900000	600000	2100000	2100000	2100000	2100000	2100000	2100000	3100000	3100000	1700000	1700000	1700000	1700000	40000000	2400000	1000000	1200000	1200000	3800000
C9JIF9	Acylamino-acid-releasing enzyme	9	1800000	2900000	2900000	1800000	2900000	2900000	2900000	2900000	2200000	2200000	2200000	2200000	760000	5100000	5100000	5100000	5100000	5500000	1200000	1400000	1400000	1400000	5700000	2900000	12000000	15000000	2900000	9800000	2700000
Q6P587	Acylpyruvase FAHD1	3	1900000	1900000	1900000	3100000	340000	1900000	660000	550000	23000000	23000000	23000000	23000000	23000000	1100000	1100000	1100000	1100000	1100000	390000	390000	390000	390000	390000	390000	3700000	750000	2100000	7200000	1000000
P07741	Adenine phosphoribosyltransferase	6	2000000	2000000	2000000	2000000	2900000	2000000	2000000	820000	530000	530000	530000	810000	810000	810000	810000	810000	810000	1500000	1500000	440000	440000	440000	9100000	2100000	3300000	1500000	1300000	1300000	1300000
P55263	Adenosine kinase	13	2000000	2000000	6000000	2000000	2000000	2000000	2000000	8300000	1600000	1600000	1600000	1600000	630000	6100000	6100000	6100000	6100000	3400000	3400000	2400000	2400000	2400000	2400000	2400000	5400000	2100000	2100000	2100000	3500000
P23526	Adenosylhomocysteinase	15	2100000	2100000	5400000	2100000	2100000	2100000	2100000	2900000	2200000	2200000	2200000	2400000	2400000	2400000	2400000	2400000	2400000	3000000	980000	2400000	2400000	2400000	2400000	2400000	1700000	4200000	4200000	2100000	4100000
P54819	Adenylate kinase 2	10	2900000	2900000	2900000	2800000	2900000	2900000	2900000	2700000	940000	940000	940000	940000	940000	4700000	4700000	4700000	4700000	2100000	820000	540000	540000	540000	540000	3100000	1400000	2600000	7400000	620000	2600000
D3DPU2	Adenylyl cyclase-associated protein	14	3000000	3000000	3000000	1400000	6900000	3000000	1000000	640000	240000	240000	240000	310000	2400000	8500000	8500000	8500000	8500000	1300000	2700000	2400000	2400000	2400000	2400000	2400000	2400000	1400000	2100000	2100000	2500000
Q59EI9	ADP, ATP carrier protein	2	3100000	3100000	3100000	390000	3100000	3100000	3100000	1300000	12000000	8400000	8400000	8400000	3100000	21000000	21000000	21000000	21000000	19000000	19000000	19000000	19000000	19000000	19000000	3800000	2300000	2300000	21000000	21000000	21000000
P61204	ADP-ribosylation factor 3	10	3100000	3100000	3100000	3100000	7900000	870000	2000000	680000	3500000	3500000	600000	1700000	760000	760000	760000	760000	760000	2600000	680000	4700000	4700000	4700000	4700000	4700000	1000000	650000	2100000	2100000	4100000
A6NFX8	ADP-sugar pyrophosphatase	7	5800000	5800000	4500000	5800000	5800000	5800000	930000	1200000	14000000	14000000	14000000	14000000	14000000	2900000	2900000	2900000	2900000	1000000	1600000	1300000	1300000	1300000	1300000	35000000	8800000	2600000	2200000	1200000	1200000
P14550	Alcohol dehydrogenase [NADP(+)]	14	6700000	6700000	15000000	1500000	6700000	6700000	5300000	370000	930000	930000	930000	1800000	4300000	1500000	2000000	2100000	2100000	2100000	240000	5100000	5100000	5100000	5100000	3800000	3800000	3800000	8500000	8500000	8500000
A0A024RAD8	Aldehyde dehydrogenase 3 family, member A1	7	290000	2500000	720000	290000	2500000	2500000	850000	890000	850000	850000	850000	1500000	1500000	1500000	1500000	1500000	1500000	1300000	820000	1900000	1900000	1900000	1900000	1900000	2700000	12000000	2100000	6600000	1200000
B9EKV4	Aldehyde dehydrogenase 9 family, member A1	15	320000	4900000	2200000	6300000	570000	1200000	1200000	16000000	4000000	4000000	4000000	4000000	7000000	5400000	5400000	5400000	5400000	6400000	2000000	2600000	2600000	2600000	2600000	2600000	4100000	4100000	3000000	3000000	2900000
Q9Y264	Angiopoietin-4	7	370000	4300000	1200000	840000	4300000	4300000	4300000	1600000	1300000	1300000	1300000	1300000	1300000	1900000	1900000	1900000	1900000	2500000	4700000	4700000	4700000	4700000	4700000	4700000	1200000	380000	1200000	5200000	1400000
Q6PKA6	ALDH3A1 protein	14	370000	22000000	3500000	910000	1100000	640000	3000000	2100000	3500000	3500000	510000	7900000	7900000	7900000	7900000	7900000	7900000	6000000	5100000	2100000	2100000	2100000	2100000	1400000	2300000	1200000	1600000	4100000	27000000
A0A0A0MT30	Aldo-keto reductase family 1 member C1	2	400000	400000	800000	400000	400000	400000	400000	850000	10000000	650000	650000	610000	610000	610000	610000	610000	610000	610000	1100000	1100000	1100000	1100000	1100000	620000	620000	620000	10000000	10000000	1800000
A0A0A0MSD5	Aldo-keto reductase family 1 member C2	2	450000	450000	1300000	450000	450000	450000	450000	1400000	640000	640000	640000	640000	1600000	1600000	1600000	1600000	1600000	1600000	1600000	1600000	1600000	1600000	1600000	1600000	1600000	620000	620000	620000	6500000
P15121	Aldose reductase	3	470000	470000	1700000	470000	470000	470000	470000	1700000	1400000	1000000	1000000	1000000	530000	530000	530000	530000	530000	530000	1300000	1300000	1300000	1300000	1300000	1300000	4300000	890000	7400000	2900000	1400000
P02763	Alpha-1-acid glycoprotein 1	3	480000	480000	3400000	480000	480000	480000	480000	3400000	1300000	1300000	1300000	1300000	870000	870000	870000	870000	870000	3500000	3500000	3500000	3500000	3500000	3500000	4100000	2300000	3100000	1200000	1200000	1800000
P12814	Alpha-actinin-1	2	470000	470000	470000	470000	470000	470000	470000		7600000	7600000	7600000	7600000	1200000	1000000	1000000	1000000	1000000	3700000	5100000	2600000	2600000	2600000	2600000	3500000	3500000	3500000	2900000	2900000	2900000
O43707	Alpha-actinin-4	26	3000000	7600000	1300000	4000000	570000	7600000	950000	7800000	9400000	9400000	940000	6000000	730000	730000	730000	730000	730000	1900000	1900000	1400000	1400000	1400000	1400000	1400000	15000000	1200000	2100000	6600000	19000000
P49419	Alpha-aminoadipic semialdehyde dehydrogenase	3	510000	1000000	1000000	510000	1000000	1000000	1000000	700000	20000000	410000	410000	410000	410000	230000	230000	230000	230000	30000000	39000000	39000000	39000000	39000000	39000000	39000000	4300000	2100000	230000	230000	230000
P61163	Alpha-centractin	2	570000	570000	10000000	17000000	600000	570000	570000	840000	510000	510000	510000	510000	730000	730000	730000	730000	730000	3100000	3100000	3100000	3100000	3100000	3100000	1200000	2600000	8200000	2900000	2500000	2600000
P06733	Alpha-enolase	37	590000	24000000	200000000	5800000	1400000	1400000	430000	2300000	87000000	840000	27000000	6000000	17000000	6500000	650000	650000	650000	23000000	7300000	6100000	6100000	6100000	6100000	7600000	11000000	21000000	140000000	140000000	140000000
L0R849	Alternative protein EDARADD	8	590000	4900000	39000000	960000	4900000	4900000	4900000	13000000	1300000	1300000	2300000	17000000	17000000	17000000	17000000	17000000	17000000	17000000	17000000	25000000	25000000	25000000	25000000	25000000	25000000	25000000	2200000	2200000	7100000
Q12904	Aminoacyl tRNA synthase complex-interacting multifunctional protein 1	3	630000	630000	630000	630000	1000000	630000	630000	5800000	1100000	1100000	1100000	7400000	7400000	480000	2200000	2200000	2200000	16000000	12000000	12000000	12000000	12000000	12000000	2700000	850000	2500000	2500000	9800000	9800000
Q9H4A4	Aminopeptidase B	22	630000	7000000	7000000	630000	7000000	7000000	7000000	470000	5400000	5400000	5400000	1800000	1800000	1800000	1800000	1800000	1800000	5100000	5100000	3000000	3000000	3000000	3000000	2700000	2700000	6600000	6600000	2500000	4200000
Q6LES2	Annexin A2	14	710000	710000	710000	7100000	710000	710000	6300000	890000	400000	400000	400000	400000	400000	4100000	310000	310000	310000	1200000	1900000	2400000	2400000	2400000	2400000	1200000	1200000	2100000	2100000	2100000	11000000
P04083	Annexin A1	15	730000	730000	5800000	11000000	830000	710000	3500000	670000	720000	720000	720000	720000	1300000	1000000	1000000	1000000	1000000	7100000	6600000	540000	540000	540000	540000	8200000	8200000	8200000	2100000	2100000	6800000
P12429	Annexin A3	12	740000	740000	740000	2500000	740000	740000	740000	1400000	1300000	1300000	1300000	1600000	1600000	1600000	1600000	1600000	1600000	2800000	2800000	1500000	1500000	1500000	1500000	1400000	22000000	5700000	9800000	9800000	2000000
Q5VT79	Annexin A8-like protein 1	3	770000	770000	770000	8000000	770000	770000	1300000	1500000	7200000	26000000	26000000	12000000	790000	790000	790000	790000	790000	10000000	16000000	2500000	2500000	2500000	2500000	960000	8100000	2400000	2100000	7200000	7300000
A0A024R5Z7	Annexin A4	32	790000	1000000	27000000	31000000	1100000	1300000	2500000	42000000	1800000	1800000	7000000	47000000	6800000	7300000	7300000	7300000	7300000	7300000	7300000	2100000	2100000	2100000	2100000	75000000	2600000	1000000	7400000	7400000	140000000
V9HWE0	Annexin A5	21	820000	820000	1900000	28000000	820000	820000	10000000	530000	14000000	14000000	450000	4000000	2300000	5200000	430000	430000	430000	12000000	940000	1700000	1700000	1700000	1700000	2100000	960000	1600000	2100000	2100000	8700000
B2R657	Annexin A7	3	820000	820000	670000	860000	860000	820000	820000	590000	1100000	1100000	1100000	1100000	720000	2000000	2000000	2000000	2000000	2100000	2100000	1100000	1100000	1100000	9100000	2100000	3300000	1500000	2200000	2200000	1300000
B4DQE1	Annexin A6	2	890000	890000	890000	1900000	890000	890000	890000	3100000	2300000	2300000	2300000	2300000	2300000	2300000	330000	330000	330000	3700000	1900000	760000	760000	760000	760000	760000	7700000	1000000	2100000	2100000	19000000
A2KBB9	Anti-(ED-B) scFV	2	900000	3800000	3800000	900000	3800000	3800000	3800000	3900000	950000	950000	950000	1600000	1600000	1600000	1600000	1600000	1600000	1600000	5600000	5600000	5600000	5600000	5600000	4100000	2300000	3100000	1200000	1200000	1800000
Q10567	AP-1 complex subunit beta-1	2	910000	970000	970000	910000	970000	970000	970000	1100000	1300000	930000	930000	930000	930000	1600000	760000	760000	760000	760000	760000	760000	760000	760000	760000	2900000	2900000	7200000	7200000	6600000	9400000
P05089	Arginase-1	19	990000	990000	19000000	930000	990000	990000	990000	2100000	4900000	4900000	4900000	4900000	26000000	3100000	3100000	3100000	3100000	7800000	7800000	1300000	1300000	1300000	1300000	4100000	2300000	3100000	4200000	2100000	6300000
A0A024RAI1	ARP3 actin-related protein 3 homolog	11	1100000	2400000	4000000	1500000	500000	2400000	2400000	2000000	7700000	7700000	7700000	7700000	1500000	2000000	2000000	2000000	2000000	4000000	4000000	780000	780000	780000	780000	1100000	1100000	4200000	4200000	2100000	3800000
A0A024R6W0	Aspartate aminotransferase	16	1200000	1200000	13000000	1300000	1200000	1200000	1200000	1300000	4900000	1300000	1300000	7600000	1300000	1300000	1300000	1300000	1300000	1300000	1300000	2100000	2100000	2100000	2100000	1300000	490000	2500000	2500000	2500000	32000000
P17174	Aspartate aminotransferase, cytoplasmic	18	1200000	1200000	5300000	1000000	1200000	1200000	1200000	3300000	620000	620000	620000	510000	510000	8300000	8300000	8300000	8300000	3200000	2200000	2400000	2400000	2400000	2400000	1100000	1100000	2100000	2100000	2100000	3800000
V9HW31	ATP synthase subunit beta	15	1300000	2300000	3400000	3600000	960000	1800000	1800000	480000	8700000	8700000	8700000	8700000	21000000	6100000	1200000	1200000	1200000	5100000	2200000	11000000	11000000	11000000	11000000	4400000	4400000	4400000	2200000	2200000	12000000
B5BUB5	Autoantigen La	16	1300000	1500000	10000000	1400000	1500000	1500000	1400000	3700000	1700000	1700000	1700000	1700000	3400000	3200000	3200000	3200000	3200000	810000	810000	2100000	2100000	2100000	2100000	2100000	2000000	1200000	7400000	2900000	5600000
A0A024R5H0	Barrier to autointegration factor 1	2	1300000	1300000	1300000	1300000	1300000	1400000	1400000	6700000	10000000	3600000	3600000	12000000	790000	790000	790000	790000	790000	12000000	610000	610000	610000	610000	610000	610000	3200000	620000	620000	620000	620000
B4E0X1	Beta-2-microglobulin	4	1400000	1400000	1400000	1400000	1400000	3000000	3000000	520000	5700000	5700000	5700000	5700000	5700000	1600000	1600000	1600000	1600000	1100000	1100000	1100000	1100000	1100000	1100000	2200000	2200000	2200000	1200000	1200000	6500000
D9YZU5	Beta-globin	12	1500000	1500000	1500000	1500000	1500000	7800000	7800000	3900000	10000000	10000000	10000000	3600000	870000	870000	870000	870000	870000	3500000	3900000	2400000	2400000	2400000	2400000	1900000	1900000	2100000	2100000	2100000	5100000
P08236	Beta-glucuronidase	4	1600000	2000000	2000000	1600000	2000000	2000000	2000000	740000	1800000	1800000	1800000	1800000	1100000	1400000	1400000	1400000	1400000	1300000	1300000	1300000	1300000	1300000	1300000	3000000	1000000	500000	1200000	1200000	6500000
B4DVA7	Beta-hexosaminidase subunit alpha	4	1600000	1700000	1700000	430000	1700000	1700000	610000	290000	730000	730000	730000	730000	730000	1200000	1200000	1200000	1200000	840000	840000	840000	840000	840000	840000	840000	4300000	890000	9800000	9800000	1400000
P07686	Beta-hexosaminidase subunit beta	10	1700000	1700000	1700000	2800000	1700000	1700000	1700000	2900000	40000000	40000000	40000000	40000000	1800000	1800000	1800000	1800000	1800000	820000	1900000	1300000	1300000	1300000	1300000	35000000	8800000	2600000	5000000	5000000	3400000
P31939	Bifunctional purine biosynthesis protein PURH	17	1700000	4300000	760000	1000000	4300000	4300000	4300000	1900000	1100000	5300000	260000	2100000	2100000	1500000	1500000	1500000	1500000	1600000	2400000	970000	970000	970000	970000	970000	970000	1400000	2100000	6600000	4100000
P53004	Biliverdin reductase A	5	18000000	18000000	28000000	18000000	18000000	18000000	18000000	29000000	900000	900000	900000	980000	980000	980000	980000	980000	980000	980000	1200000	1200000	1200000	1200000	1200000	5200000	5200000	6600000	6600000	6600000	1800000
Q13867	Bleomycin hydrolase	24	1800000	11000000	22000000	540000	290000	11000000	10000000	970000	3100000	3100000	1300000	3000000	1000000	970000	970000	970000	970000	12000000	1300000	970000	970000	970000	970000	970000	3200000	1400000	7200000	6600000	8500000
M0QXF9	Branched-chain-amino-acid aminotransferase	2	1900000	1900000	710000	1900000	1900000	1900000	1900000	720000	4900000	1300000	1300000	5000000	5000000	5000000	1000000	1000000	450000	10000000	2500000	2500000	2500000	2500000	2500000	1200000	1200000	2100000	2100000	7200000	7200000
A0A087WXI5	Cadherin-1	6	2000000	4400000	4400000	2000000	4400000	4400000	760000	1700000	3800000	3800000	3800000	3800000	2300000	2300000	2300000	2300000	2300000	3600000	3600000	1300000	1300000	1300000	1300000	14000000	15000000	22000000	2300000	2300000	2300000
P27482	Calmodulin-like protein 3	2	2000000	2000000	2000000	2000000	2000000	760000	760000	11000000	2300000	2300000	2700000	2200000	2200000	2200000	2200000	2200000	2200000	16000000	12000000	12000000	12000000	12000000	12000000	1000000	1000000	2900000	2900000	2500000	2500000
P07384	Calpain-1 catalytic subunit	13	2100000	2600000	1000000	2100000	2600000	2600000	2600000	4500000	870000	870000	7900000	7900000	7900000	7900000	7900000	7900000	7900000	4200000	1300000	1900000	1900000	1900000	1900000	1900000	900000	900000	3000000	3000000	2500000
V9HW88	Calreticulin	12	2900000	15000000	4200000	2900000	15000000	15000000	15000000	4800000	6900000	6900000	2400000	2400000	11000000	11000000	11000000	11000000	11000000	8100000	8100000	5600000	5600000	5600000	5600000	5600000	4300000	2100000	2200000	5000000	27000000
A0A024R0E5	Capping protein alpha 1	4	3000000	3000000	4600000	2800000	3000000	3000000	3000000	1200000	2100000	2100000	2100000	2100000	1700000	1700000	4300000	4300000	4300000	4300000	4300000	1300000	1300000	1300000	1300000	15000000	12000000	8800000	9800000	1700000	1500000
A4D0V4	Capping protein alpha 2	2	3100000	3100000	3500000	3100000	3100000	3100000	3100000	3900000	3700000	1100000	1100000	1100000	1100000	2600000	2600000	2600000	2600000	2600000	3300000	1900000	1900000	1900000	1900000	2800000	12000000	2200000	4200000	2100000	1700000
B1AK88	Capping protein beta	8	3100000	3100000	3100000	3400000	3100000	3100000	1300000	4000000	17000000	17000000	17000000	17000000	2100000	2100000	2100000	2100000	2100000	1400000	1400000	1900000	1900000	1900000	1900000	1900000	4700000	19000000	2100000	6600000	2600000
P00918	Carbonic anhydrase 2	14	5800000	5800000	1200000	20000000	2600000	1700000	2700000	14000000	5500000	5500000	430000	3100000	610000	610000	610000	610000	610000	7900000	720000	2500000	2500000	2500000	2500000	1000000	910000	910000	1800000	1800000	1800000
P16152	Carbonyl reductase [NADPH] 1	14	6700000	6700000	15000000	29000000	490000	6700000	7800000	1300000	4700000	4700000	4700000	440000	2100000	4400000	4400000	4400000	4400000	4700000	1200000	4400000	4400000	4400000	4400000	19000000	1300000	2800000	2800000	10000000	8500000
O75828	Carbonyl reductase [NADPH] 3	3	290000	290000	3000000	7500000	490000	290000	290000	4300000	850000	850000	420000	2200000	1700000	1200000	1200000	1200000	1200000	12000000	3200000	2100000	2100000	2100000	2100000	4200000	4200000	4400000	4400000	4400000	6300000
Q9UI42	Carboxypeptidase A4	4	320000	320000	1000000	1000000	320000	320000	27000000	4400000	2800000	1700000	1700000	1700000	540000	540000	540000	540000	540000	300000	22000000	22000000	22000000	22000000	22000000	2100000	1400000	1500000	4200000	2100000	2100000
B2CIS9	Caspase 14, apoptosis-related cysteine peptidase	32	370000	370000	730000	31000000	470000	18000000	970000	25000000	1900000	1900000	4700000	6900000	1500000	1500000	1500000	1500000	1500000	14000000	18000000	5600000	5600000	5600000	5600000	2700000	2700000	2500000	2500000	2500000	37000000
P04040	Catalase	25	370000	26000000	26000000	370000	26000000	26000000	11000000	1100000	1200000	420000	420000	400000	400000	400000	400000	400000	400000	3600000	2600000	4200000	4200000	4200000	4200000	4200000	890000	710000	2100000	2100000	15000000
P21964	Catechol O-methyltransferase	2	400000	400000	400000	1700000	400000	400000	400000	6800000	4700000	3600000	3600000	3600000	97000000	6700000	430000	430000	430000	12000000	940000	940000	940000	940000	940000	940000	3200000	3200000	5000000	5000000	5000000
P35221	Catenin alpha-1	4	400000	1400000	1800000	400000	1400000	1400000	27000000	4400000	2800000	1700000	1700000	680000	680000	680000	680000	680000	680000	300000	22000000	22000000	22000000	22000000	22000000	2100000	1400000	1500000	4200000	2100000	2100000
B5BU28	Catenin beta-1	7	450000	1700000	1700000	450000	1700000	1700000	1700000	2000000	930000	1500000	1500000	1100000	1100000	1100000	1100000	1100000	1100000	2400000	1700000	1900000	1900000	1900000	1900000	2500000	960000	1100000	2100000	2100000	2400000
A0A024R374	Cathepsin B	5	470000	470000	470000	4300000	470000	470000	470000	910000	1600000	2400000	2400000	2400000	640000	2900000	2900000	2900000	2900000	3900000	3400000	1900000	1900000	1900000	30000000	3000000	5700000	4100000	7200000	2900000	4500000
V9HWI3	Cathepsin D	16	480000	480000	3000000	25000000	480000	480000	990000	1300000	1400000	1400000	2700000	2200000	2200000	2200000	410000	410000	410000	5000000	5000000	1500000	1500000	1500000	1500000	1600000	1600000	1600000	2100000	2100000	8200000
Q9Y3E8	CGI-150	14	510000	510000	6500000	1300000	700000	510000	510000	4200000	1700000	1700000	1500000	11000000	1200000	1100000	1100000	1100000	1100000	3700000	1800000	2400000	2400000	2400000	2400000	2400000	880000	2100000	2100000	7200000	5700000
O00299	Chloride intracellular channel protein 1	11	570000	570000	1400000	13000000	1100000	890000	890000	890000	1700000	4300000	4300000	1700000	950000	950000	950000	950000	950000	7300000	7300000	2400000	2400000	2400000	2400000	2400000	1100000	2100000	2100000	2100000	3500000
Q13185	Chromobox protein homolog 3	2	59000000	59000000	59000000	76000000	88000000	59000000	59000000	37000000	3100000	3100000	3100000	3100000	5000000	5100000	5100000	5100000	5100000	3000000	1100000	1100000	1100000	1100000	1100000	3100000	1200000	2000000	2000000	2100000	2100000
O75390	Citrate synthase	15	590000	590000	16000000	1800000	540000	1200000	2100000	3700000	510000	510000	510000	510000	2200000	12000000	12000000	12000000	12000000	12000000	12000000	2600000	2600000	2600000	2600000	2600000	2000000	2500000	2900000	2900000	2900000
E9PK25	Cofilin-1	7	630000	630000	630000	2300000	19000000	6400000	920000	1600000	17000000	1200000	1200000	1200000	1200000	14000000	1700000	1700000	1700000	2200000	1600000	2600000	2600000	2600000	2600000	2600000	1800000	2100000	2100000	2100000	3800000
D6W5Y5	Cold inducible RNA binding protein	2	630000	630000	630000	630000	630000	1200000	1800000	3700000	1000000	1000000	510000	1600000	2200000	1900000	1900000	1900000	1900000	3600000	1100000	1100000	1100000	1100000	1100000	1100000	1200000	6600000	6600000	10000000	10000000
A0A024R994	Copine III	3	710000	1600000	1600000	710000	1600000	1600000	1600000	1600000	3600000	3600000	3600000	3600000	9400000	140000000	2200000	2200000	2200000	16000000	12000000	12000000	12000000	12000000	12000000	12000000	1600000	1600000	620000	620000	620000
O75367	Core histone macro-H2A.1	2	730000	730000	730000	730000	730000	1500000	1500000	6500000	5400000	5400000	5400000	5400000	5000000	5100000	5100000	5100000	5100000	3900000	4100000	4100000	4100000	4100000	4100000	3100000	1200000	4200000	4200000	2100000	2100000
Q59EA2	Coronin	3	740000	740000	1400000	1200000	740000	740000	740000	44000000	13000000	720000	720000	490000	1200000	1200000	1200000	1200000	1200000	3300000	3300000	3300000	3300000	3300000	3300000	3000000	1000000	500000	5000000	5000000	6500000
V9HWH2	Creatine kinase isoform 1	23	770000	7800000	58000000	1400000	430000	7800000	6000000	20000000	13000000	13000000	460000	2800000	3900000	5800000	5800000	5800000	5800000	64000000	3300000	2100000	2100000	2100000	2100000	4200000	1800000	2600000	6600000	2500000	27000000
P12532	Creatine kinase U-type	15	790000	790000	7300000	790000	790000	790000	5400000	710000	930000	220000	840000	3700000	3700000	3800000	3800000	3800000	3800000	3100000	4000000	2300000	2300000	2300000	2300000	2300000	1600000	6600000	6600000	7400000	3400000
Q5U5J2	CSNK2A1 protein	4	820000	820000	1600000	820000	820000	820000	820000	1700000	910000	910000	910000	910000	600000	970000	970000	970000	970000	970000	970000	970000	970000	970000	970000	3000000	1000000	500000	6500000	6500000	6500000
Q76LA1	CSTB protein	3	820000	820000	820000	820000	820000	5100000	570000	1200000	7000000	7000000	7000000	7000000	1200000	1200000	1200000	1200000	1200000	1200000	1400000	1400000	1400000	1400000	1400000	1400000	6500000	750000	5200000	5200000	6500000
P01040	Cystatin-A	7	890000	890000	890000	890000	890000	18000000	18000000	1800000	7700000	7700000	7700000	7700000	2900000	460000	460000	460000	460000	1600000	1600000	920000	920000	920000	920000	1400000	1400000	1400000	3000000	3000000	3000000
Q15828	Cystatin-M	3	900000	900000	900000	900000	510000	2300000	11000000	150000000	21000000	860000	860000	340000	340000	340000	340000	340000	340000	300000	22000000	22000000	22000000	22000000	22000000	2100000	1400000	1500000	2100000	2100000	2100000
P50238	Cysteine-rich protein 1	2	910000	910000	910000	910000	910000	2000000	2000000	890000	5800000	5800000	5800000	5800000	8300000	5100000	610000	610000	610000	2100000	2600000	2600000	2600000	2600000	2600000	2600000	1200000	2100000	2100000	6600000	6600000
P99999	Cytochrome c	5	990000	990000	990000	990000	990000	6600000	6600000	900000	1600000	1600000	640000	1000000	1000000	1000000	1100000	1100000	1100000	1100000	1100000	1900000	1900000	1900000	1900000	6600000	4900000	2200000	2100000	2100000	2900000
Q13011	Delta(3,5)-Delta(2,4)-dienoyl-CoA isomerase	7	1100000	1100000	1200000	9000000	1100000	1100000	2100000	1700000	1300000	1300000	1300000	1300000	1300000	3400000	3400000	3400000	3400000	12000000	4000000	3900000	3900000	3900000	3900000	3900000	7900000	2100000	2100000	2100000	3900000
A0A024R877	Delta-aminolevulinic acid dehydratase	8	1200000	1200000	5800000	810000	1200000	1200000	1200000	2500000	2500000	1400000	1400000	1400000	2800000	920000	920000	920000	920000	2100000	2100000	920000	920000	920000	920000	810000	810000	810000	3000000	3000000	2900000
P09622	Dihydrolipoyl dehydrogenase	7	1200000	4100000	440000	1200000	4100000	4100000	4100000	700000	4400000	4400000	4400000	4400000	3000000	3000000	1700000	1700000	1700000	740000	740000	730000	730000	730000	5700000	2900000	12000000	15000000	6600000	2500000	4100000
P09417	Dihydropteridine reductase	2	1300000	1300000	1300000	1100000	1300000	1300000	1200000	1700000	740000	740000	740000	680000	1300000	1600000	1600000	1600000	1600000	5100000	2900000	2900000	2900000	2900000	2900000	2900000	1200000	7200000	7200000	6600000	6600000
B1AKK2	Dimethylarginine dimethylaminohydrolase 1	4	1300000	1300000	1500000	1300000	1300000	1300000	1300000	1600000	1100000	710000	2100000	2100000	2100000	2100000	2100000	2100000	2100000	2100000	800000	800000	800000	800000	800000	2000000	2000000	2100000	2100000	7200000	1400000
Q9UHL4	Dipeptidyl peptidase 2	9	1300000	3200000	3200000	1300000	3200000	3200000	3200000	3800000	3100000	240000	700000	1100000	1100000	1100000	1100000	1100000	1100000	2100000	2000000	540000	540000	540000	540000	3100000	1400000	2600000	2500000	2500000	2600000
G3V180	Dipeptidyl peptidase 3	2	1400000	1500000	1500000	1400000	1500000	1500000	1800000	5500000	7700000	7700000	2200000	2300000	840000	840000	840000	840000	840000	2300000	2700000	1400000	1400000	1400000	1400000	2800000	2800000	5200000	5200000	5200000	3500000
Q16531	DNA damage-binding protein 1	25	2900000	1600000	890000	2900000	1600000	1600000	890000	1800000	3100000	3100000	470000	1900000	1900000	1900000	1900000	1900000	1900000	3000000	3000000	2600000	2600000	2600000	2600000	1200000	1200000	2100000	2100000	6600000	3800000
P27695	DNA-(apurinic or apyrimidinic site) lyase	8	1500000	1500000	8200000	1900000	1500000	810000	1600000	490000	6600000	6600000	6600000	6600000	1100000	1100000	1100000	1100000	1100000	1100000	2500000	780000	780000	780000	780000	1600000	1600000	4200000	4200000	2100000	20000000
Q6FGH9	DNCL1 protein	2	1600000	1600000	1600000	1600000	1600000	1700000	1700000	14000000	2700000	2700000	2700000	2700000	2700000	650000	1800000	1800000	6000000	130000000	27000000	27000000	27000000	27000000	27000000	2100000	1400000	1500000	2100000	2100000	2100000
Q96FJ2	Dynein light chain 2	2	1600000	1600000	1600000	1600000	1600000	1800000	1800000	2900000	2600000	2600000	27000000	6000000	17000000	6500000	6500000	6500000	6500000	30000000	39000000	39000000	39000000	39000000	39000000	39000000	4300000	2100000	5200000	5200000	5200000
Q59FF0	EBNA-2 co-activator variant	2	1700000	1700000	1100000	1700000	1700000	1700000	490000	2600000	840000	840000	840000	5700000	5700000	5700000	2000000	2100000	2100000	2100000	240000	240000	240000	240000	240000	1300000	610000	610000	4200000	4200000	4200000
K7EIK7	Echinoderm microtubule-associated protein-like 2	11	1700000	3800000	1200000	1700000	3800000	3800000	3800000	1200000	5500000	5500000	5500000	440000	440000	440000	440000	440000	440000	3900000	3900000	780000	780000	780000	780000	1200000	1200000	4200000	4200000	2100000	20000000
P13804	Electron transfer flavoprotein subunit alpha	3	1700000	1700000	1700000	2000000	1700000	1700000	1700000	400000				600000	600000	600000	1800000	1800000	6000000	130000000	27000000	27000000	27000000	27000000	27000000	2100000	1400000	1500000	2100000	2100000	2100000
P38117	Electron transfer flavoprotein subunit beta	4	1800000	1800000	1800000	1100000	1800000	1800000	8500000	45000000	740000	740000	7000000	47000000	6800000	7300000	5000000	3100000	3100000	18000000	3600000	3600000	3600000	3600000	3600000	2300000	1900000	500000	3000000	1600000	1600000
P68104	Elongation factor 1-alpha 1	20	820000	2300000	17000000	8900000	3900000	5500000	1300000	15000000	1600000	1600000	1600000	1600000	97000000	6700000	1600000	590000	760000	6800000	2100000	850000	850000	850000	850000	850000	850000	850000	2100000	2100000	19000000
P26641	Elongation factor 1-gamma	6	1800000	1800000	540000	1000000	5800000	990000	990000	1700000	1000000	1000000	1000000	1000000	1400000	1400000	1400000	1400000	1400000	4100000	560000	4700000	4700000	4700000	4700000	4700000	1000000	1000000	2200000	2200000	1400000
P13639	Elongation factor 2	27	910000	3900000	7300000	3100000	360000	3900000	3900000	4600000	650000	650000	650000	650000	740000	10000000	2200000	2200000	2200000	16000000	12000000	680000	680000	680000	680000	9300000	9300000	9300000	6100000	2100000	8500000
A0A0A7E7X3	Endoplasmic reticulum aminopeptidase 1	10	1600000	1400000	600000	1600000	1400000	1400000	1400000	1400000	2000000	2000000	2000000	2000000	2000000	3000000	3000000	3000000	3000000	3000000	1800000	690000	690000	690000	5700000	2900000	12000000	15000000	6600000	2500000	4100000
P30040	Endoplasmic reticulum resident protein 29	5	1900000	1900000	1900000	3500000	1900000	1900000	490000	320000	1600000	1600000	1600000	1200000	1200000	1200000	1200000	1200000	1200000	1600000	610000	610000	610000	610000	610000	610000	1700000	3900000	1700000	1700000	1300000
P14625	Endoplasmin	10	1400000	3600000	1400000	1400000	3600000	3600000	3600000	1400000	1200000	1500000	1500000	1500000	3100000	3100000	3100000	3100000	3100000	2700000	720000	4700000	4700000	4700000	4700000	1200000	1200000	1200000	2100000	2100000	4100000
Q6FHV6	ENO2 protein	2	2000000	2000000	640000	2000000	2000000	1600000	1600000	910000	620000	620000	620000	620000	930000	2200000	2200000	2200000	2200000	12000000	610000	1400000	1400000	1400000	1400000	1400000	4700000	2300000	2100000	2100000	8700000
Q9UHY7	Enolase-phosphatase E1	4	2000000	2000000	2000000	3500000	2000000	2000000	2000000	570000	680000	1100000	1100000	1100000	1600000	1600000	1600000	1600000	1600000	1300000	1300000	400000	400000	400000	9100000	2100000	3300000	1500000	3000000	3000000	2500000
P42126	Enoyl-CoA delta isomerase 1	5	2100000	2100000	2100000	3600000	2100000	2100000	720000	1200000	1600000	1600000	730000	810000	810000	810000	810000	810000	810000	1500000	1500000	1900000	1900000	1900000	1900000	7200000	1200000	2000000	2000000	2100000	1300000
A0A087X1U6	Epiplakin	8	2900000	1900000	3200000	1300000	1900000	2100000	1200000	3100000	2200000	2200000	2200000	2200000	3800000	1700000	1900000	1900000	1900000	3800000	3800000	2100000	2100000	2100000	2100000	890000	8400000	5000000	2500000	2900000	1400000
Q14240	Eukaryotic initiation factor 4A-II	2	3000000	3000000	2400000	2000000	3000000	3000000	11000000	150000000	21000000	860000	860000	510000	510000	510000	3900000	3900000	180000	47000000	9400000	9400000	9400000	9400000	9400000	2100000	1400000	1500000	2100000	2100000	2100000
A0A024R3W7	Eukaryotic translation elongation factor 1 beta 2	2	3100000	3100000	3100000	1900000	3100000	3100000	3100000	1400000	9400000	3600000	3600000	3600000	9400000	140000000	510000	510000	510000	4400000	1000000	1000000	1000000	1000000	1000000	1000000	1200000	1200000	510000	510000	510000
O14602	Eukaryotic translation initiation factor 1A	2	3100000	3100000	3100000	3100000	1700000	3100000	1200000	1700000	740000	740000	740000	1100000	3700000	4900000	4900000	4900000	4900000	5100000	2900000	2900000	2900000	2900000	2900000	2900000	1200000	7200000	7200000	7200000	7200000
P05198	Eukaryotic translation initiation factor 2 subunit 1	2	5800000	5800000	1800000	5800000	5800000	5800000	5800000	1800000	4000000	4000000	4000000	4000000	2500000	42000000	2200000	2200000	2200000	16000000	12000000	12000000	12000000	12000000	12000000	2700000	850000	7400000	7400000	7400000	7400000
P41091	Eukaryotic translation initiation factor 2 subunit 3	3	6700000	990000	990000	6700000	990000	990000	4600000	2900000	1600000	1600000	750000	1200000	16000000	20000000	20000000	20000000	20000000	1900000	1500000	1500000	1500000	1500000	1500000	1600000	1600000	5000000	5000000	5000000	5000000
O15371	Eukaryotic translation initiation factor 3 subunit D	7	290000	290000	3100000	290000	290000	290000	1000000	2400000	930000	930000	930000	930000	930000	1800000	1800000	1800000	1800000	1400000	1400000	1900000	1900000	1900000	1900000	9800000	1000000	2100000	2100000	2100000	1000000
I3L504	Eukaryotic translation initiation factor 5A-1	2	320000	320000	320000	2800000	2200000	2700000	2700000	1000000	13000000	13000000	13000000	13000000	13000000	1200000	1200000	1200000	1200000	1200000	1200000	1200000	1200000	1200000	1200000	2200000	2200000	2900000	2900000	1200000	6500000
P56537	Eukaryotic translation initiation factor 6	4	370000	370000	370000	6600000	370000	370000	370000	1600000	1800000	470000	470000	470000	470000	3300000	3300000	3300000	3300000	3300000	2000000	1900000	1900000	1900000	30000000	3000000	5700000	4100000	7200000	10000000	1200000
E7EQR4	Ezrin	16	370000	13000000	2700000	370000	13000000	13000000	9900000	1800000				2800000	2800000	2800000	2800000	2800000	2800000	2800000	2000000	400000	400000	400000	400000	400000	4700000	19000000	2100000	2100000	33000000
P14324	Farnesyl pyrophosphate synthase	4	400000	400000	1800000	400000	400000	400000	400000	1900000	580000	580000	580000	580000	580000	1300000	1300000	1300000	1300000	1500000	1500000	1500000	1500000	1500000	1500000	1500000	4300000	890000	2500000	9800000	3000000
D3DSY9	Farnesyltransferase	2	450000	450000	930000	450000	450000	450000	450000	980000	6100000	6100000	6100000	6100000	5000000	5100000	5100000	5100000	5100000	3500000	5900000	5900000	5900000	5900000	5900000	3100000	1200000	1200000	6100000	6100000	6100000
Q16658	Fascin	11	470000	7300000	2000000	1000000	7300000	7300000	7300000	4100000	5100000	5100000	3900000	3900000	6500000	10000000	480000	480000	480000	4800000	1700000	2300000	2300000	2300000	2300000	2300000	1300000	1300000	480000	480000	480000
O15540	Fatty acid-binding protein	5	480000	480000	480000	480000	480000	1800000	1800000	290000	1300000	1300000	920000	920000	920000	920000	510000	510000	510000	1500000	1500000	1500000	1500000	1500000	1500000	2200000	2200000	2900000	2900000	1200000	6500000
Q01469	Gastrin-releasing peptide	12	510000	510000	510000	510000	2200000	13000000	4000000	250000	3100000	3100000	1700000	1000000	1000000	1000000	1000000	1000000	1000000	6400000	1200000	2600000	2600000	2600000	2600000	2300000	2300000	1200000	1200000	1200000	5800000
P51648	Fatty aldehyde dehydrogenase	2	570000	730000	730000	570000	730000	730000	730000	970000	570000	570000	570000	600000	600000	600000	600000	600000	600000	750000	580000	580000	580000	580000	580000	580000	4300000	890000	2500000	7400000	1900000
Q6ZVX7	F-box only protein 50	2	590000	590000	1900000	590000	590000	590000	590000	1900000	5200000	5200000	5200000	5200000	8300000	5100000	610000	610000	610000	2100000	2600000	2600000	2600000	2600000	2600000	2600000	1200000	2100000	2100000	6600000	6600000
A0A024R321	Filamin B	21	2000000	1100000	1200000	2000000	1100000	1100000	1100000	1200000	3100000	4600000	4600000	1700000	1700000	1700000	1700000	1700000	1700000	3300000	1100000	3900000	3900000	3900000	3900000	3900000	1200000	220000	2100000	2100000	20000000
P21333	Filamin A	26	1800000	1500000	1100000	1800000	1500000	1500000	1200000	370000	2800000	2800000	1500000	11000000	1200000	1100000	1100000	1100000	1100000	3100000	3100000	2400000	2400000	2400000	2400000	3000000	3000000	2100000	2100000	2100000	3500000
P30043	Flavin reductase (NADPH)	9	590000	590000	590000	6300000	700000	400000	400000	400000	4600000	4600000	4600000	4600000	890000	890000	890000	890000	890000	4700000	4700000	1900000	1900000	1900000	1900000	2100000	2100000	7200000	7200000	2900000	34000000
P04075	Fructose-bisphosphate aldolase A	26	630000	2200000	45000000	17000000	1100000	930000	9100000	2700000					3100000	21000000	21000000	21000000	21000000	13000000	91000000	2300000	2300000	2300000	1800000	1800000	7400000	3100000	9800000	9800000	140000000
Q00610	Clathrin heavy chain 1	14	630000	630000	6900000	1800000	630000	630000	4200000	990000	2200000	2200000	2200000	1100000	3700000	4900000	4900000	4900000	4900000	2500000	2500000	10000000	10000000	10000000	10000000	5200000	5200000	1200000	1200000	2200000	7100000
P07954	Fumarate hydratase	13	710000	710000	10000000	710000	710000	710000	200000	1700000	1600000	1600000	1600000	1600000	2900000	1800000	1800000	1800000	1800000	6900000	6900000	2400000	2400000	2400000	2400000	1100000	1100000	2100000	2100000	2100000	4200000
P16930	Fumarylacetoacetase	3	730000	730000	1100000	730000	730000	730000	1800000	1500000	7700000	7700000	6200000	21000000	10000000	6000000	6000000	6000000	6000000	30000000	39000000	39000000	39000000	39000000	39000000	2300000	2300000	5200000	5200000	5200000	5200000
O76003	Glutaredoxin-3	7	740000	740000	690000	7300000	9200000	4400000	3700000	7600000	840000	840000	840000	840000	840000	7800000	7800000	7800000	7800000	2700000	7000000	1000000	1000000	1000000	1000000	5200000	5200000	5200000	6100000	6100000	19000000
P47929	Galectin-7	16	710000	2700000	1500000	6200000	21000000	300000000	590000	2900000	74000000	980000	5800000	3900000	1400000	2500000	2500000	2500000	2500000	22000000	39000000	5700000	5700000	5700000	14000000	7200000	13000000	12000000	2500000	2500000	37000000
Q3ZCW2	Galectin-related protein	3	770000	770000	770000	770000	770000	1100000	1100000	3500000	670000	670000	670000	7200000	7200000	1400000	1400000	1400000	1400000	7800000	7800000	7800000	7800000	7800000	7800000	7800000	1200000	1200000	4200000	4200000	4200000
O75223	Gamma-glutamylcyclotransferase	10	790000	790000	790000	2300000	3800000	790000	790000	5800000	3100000	4000000	1300000	1300000	840000	840000	840000	840000	840000	3800000	2600000	4700000	4700000	4700000	4700000	560000	560000	1600000	1600000	4200000	4100000
A0A0X9USM3	GCT-A4 heavy chain variable region	2	820000	5500000	5500000	820000	5500000	5500000	1300000	610000	3100000	160000000	160000000	160000000	710000	710000	710000	710000	710000	300000	22000000	22000000	22000000	22000000	22000000	2100000	1400000	1500000	2000000	2100000	2100000
A0A0X9T7V9	GCT-A4 light chain variable region	2	820000	820000	820000	1500000	820000	820000	820000	1300000	12000000	8400000	8400000	8400000	7700000	50000000	50000000	50000000	50000000	15000000	24000000	24000000	24000000	24000000	24000000	1300000	490000	490000	50000000	50000000	50000000
R4GMU1	GDH/6PGL endoplasmic bifunctional protein	8	450000	2100000	2100000	450000	2100000	2100000	3500000	1800000	7700000	7700000	1000000	830000	650000	650000	650000	650000	650000	1400000	1400000	1900000	1900000	1900000	1900000	4200000	890000	710000	2100000	2100000	3300000
Q13630	GDP-L-fucose synthase	9	890000	890000	6100000	890000	490000	890000	1300000	3100000	920000	920000	920000	920000	2300000	2300000	2300000	2300000	2300000	2000000	2300000	920000	920000	920000	920000	920000	1300000	2200000	2200000	2200000	2700000
Q93084	Sarcoplasmic/endoplasmic reticulum calcium ATPase 3	3	900000	900000	6000000	900000	900000	900000	1900000	3100000	7700000	7700000	7700000	740000	1200000	2200000	2200000	2200000	2200000	1400000	420000	3900000	3900000	3900000	3900000	1600000	1600000	2100000	2100000	2100000	3900000
P06396	Gelsolin	2	910000	910000	5500000	910000	910000	910000	7900000	510000	13000000	13000000	620000	9700000	9700000	2300000	2300000	2300000	2300000	15000000	610000	1400000	1400000	1400000	1400000	1400000	5900000	450000	4200000	2100000	19000000
Q59ET0	Glucan branching enzyme 1	4	990000	1800000	1800000	990000	1800000	1800000	1800000	840000	1600000	1600000	1600000	1600000	1600000	1200000	1200000	1200000	1200000	1100000	620000	1100000	1100000	1100000	9100000	2100000	3300000	1500000	1200000	5200000	1300000
Q8TDQ7	Glucosamine-6-phosphate isomerase 2	3	1100000	1100000	1100000	1500000	1100000	1100000	1100000	700000	1200000	1100000	1100000	1100000	1100000	1100000	1100000	1100000	1100000	1100000	1200000	1300000	1300000	7200000	7200000	15000000	12000000	8800000	5000000	5000000	1500000
P16615	Sarcoplasmic/endoplasmic reticulum calcium ATPase 2	6	1200000	1200000	1200000	2800000	1200000	1200000	1200000	740000	2100000	2100000	1500000	580000	580000	580000	580000	580000	580000	7200000	7200000	1500000	1500000	1500000	1500000	1500000	1500000	1500000	580000	580000	580000
A0A0A0MTS2	Glucose-6-phosphate isomerase	22	1200000	37000000	12000000	3600000	320000	760000	9500000	1600000				2800000	2800000	810000	700000	560000	560000	4500000	12000000	3000000	3000000	3000000	3000000	18000000	13000000	1100000	6600000	2500000	27000000
A0A024R8Q1	Glucosidase	5	1300000	1900000	1900000	1300000	1500000	1900000	1900000	4800000	1100000	1100000	1100000	1100000	620000	620000	620000	620000	620000	1100000	1700000	1900000	1900000	1900000	1900000	7200000	1200000	1200000	2100000	2100000	3700000
F6XZQ7	Glutathione S-transferase Mu 2	2	1300000	1300000	1300000	1400000	1300000	1300000	1300000	590000	7600000	7600000	7600000	360000	9400000	1600000	2200000	2200000	2200000	16000000	12000000	12000000	12000000	12000000	12000000	2700000	850000	2500000	2500000	9800000	9800000
P21266	Glutathione S-transferase Mu 3	13	1300000	1300000	1300000	6100000	1300000	1300000	1300000	4400000	5000000	5000000	5000000	5000000	5000000	1900000	1900000	1900000	1900000	3400000	3400000	2400000	2400000	2400000	2400000	3100000	1200000	2100000	2100000	2100000	3500000
P30711	Glutathione S-transferase theta-1	2	1400000	1400000	1400000	930000	1400000	1400000	1400000	760000	4000000	4000000	4000000	4000000	2500000	42000000	2200000	2200000	2200000	16000000	12000000	12000000	12000000	12000000	12000000	2700000	850000	2500000	2500000	2500000	2500000
V9HWJ1	Glutathione synthetase	25	1500000	3000000	6700000	1500000	3000000	3000000	3000000	5400000	1400000	1400000	3600000	4200000	880000	880000	880000	880000	880000	880000	22000000	460000	460000	460000	460000	460000	4300000	890000	3000000	3600000	27000000
P04406	Glyceraldehyde-3-phosphate dehydrogenase	25	990000	2300000	320000000	24000000	2800000	2100000	38000000	3500000	690000	690000	6200000	21000000	10000000	6000000	6000000	6000000	6000000	47000000	18000000	25000000	25000000	25000000	25000000	2800000	2800000	9800000	9800000	9800000	140000000
A0A024R5Q4	Glycine amidinotransferase	2	1600000	1600000	990000	1600000	1600000	1600000	950000	3000000	1300000	1300000	1300000	1300000	7700000	50000000	340000	340000	340000	7000000	2400000	2400000	2400000	2400000	2400000	1300000	490000	490000	340000	340000	340000
P11216	Glycogen phosphorylase	7	740000	710000	710000	740000	710000	710000	710000	710000	1200000	1200000	1200000	1200000	1200000	2000000	2000000	2000000	2000000	890000	1500000	420000	420000	420000	9100000	2100000	3300000	1500000	1900000	3600000	3200000
Q5M7Z5	GRHPR protein	4	1600000	1600000	1900000	1600000	1600000	1600000	570000	590000	1800000	1800000	1800000	1800000	1600000	1600000	1600000	1600000	1600000	200000	320000	320000	320000	320000	320000	320000	2700000	830000	2100000	2800000	1000000
P30047	GTP cyclohydrolase 1 feedback regulatory protein	2	1700000	1700000	1700000	1700000	1700000	830000	830000	1900000	3200000	3200000	3200000	3200000	3200000	3100000	650000	650000	650000	7400000	2700000	2700000	2700000	2700000	2700000	1200000	1200000	2100000	2100000	7200000	7200000
J3KQE5	GTP-binding nuclear protein Ran	13	1700000	1700000	1700000	9400000	760000	1700000	1500000	320000	570000	570000	570000	570000	4700000	4700000	4700000	4700000	4700000	2000000	1100000	2600000	2600000	2600000	2600000	2600000	1300000	2100000	2100000	2100000	3800000
A0A024R056	Guanine nucleotide binding protein (G protein)	2	1800000	1800000	980000	1800000	1800000	1800000	1800000	1000000	860000	8400000	8400000	8400000	16000000	9800000	9800000	9800000	9800000	3600000	2600000	2600000	2600000	2600000	2600000	2800000	450000	5200000	5200000	1200000	1200000
P63096	Guanine nucleotide-binding protein G(i) subunit alpha-1	3	1800000	1800000	1200000	1800000	1800000	1800000	1800000	1300000	1100000	1100000	1100000	1100000	1100000	8700000	8700000	8700000	8700000	1100000	870000	550000	550000	550000	550000	35000000	8800000	2600000	1200000	1200000	2100000
P04899	Guanine nucleotide-binding protein G(i) subunit alpha-2	2	1900000	1900000	1400000	1900000	1900000	1900000	1900000	1800000	1400000	1400000	1400000	1400000	5100000	5100000	5100000	5100000	5100000	5100000	5100000	1300000	1300000	1300000	5700000	2900000	12000000	15000000	1500000	1500000	1500000
P62879	Guanine nucleotide-binding protein G(I)/G(S)/G(T) subunit beta-2	2	2000000	2000000	1100000	2000000	2000000	2000000	2000000	22000000	4000000	4000000	6200000	21000000	10000000	6000000	6000000	6000000	6000000	30000000	39000000	39000000	39000000	39000000	39000000	2300000	2300000	2200000	2200000	2200000	2200000
P08754	Guanine nucleotide-binding protein G(k) subunit alpha	2	2000000	2000000	1200000	2000000	2000000	2000000	750000	1300000	740000	740000	740000	740000	970000	1600000	1600000	1600000	1600000	2000000	2000000	730000	730000	730000	5700000	2900000	12000000	15000000	2500000	2500000	4100000
Q53GD1	Guanine nucleotide-binding protein subunit gamma	2	2100000	2100000	2100000	2100000	2100000	1700000	1700000	7100000	12000000	12000000	2500000	2500000	6300000	940000	2200000	2200000	2200000	16000000	12000000	12000000	12000000	12000000	12000000	2700000	2700000	6600000	6600000	2500000	2500000
Q5U0I6	H.sapiens ras-related Hrab1A protein	2	2900000	2900000	2900000	890000	1300000	2900000	2900000	2300000	3500000	3500000	3500000	3500000	5100000	5100000	5100000	5100000	5100000	1800000	3100000	4700000	4700000	4700000	4700000	4700000	1500000	3000000	3000000	3000000	4200000
O60832	H/ACA ribonucleoprotein complex subunit 4	4	3000000	3000000	1700000	3000000	3000000	3000000	18000000	1000000	1300000	1300000	7500000	3300000	2500000	6000000	6000000	6000000	6000000	14000000	18000000	18000000	18000000	18000000	18000000	1000000	910000	3000000	3000000	3000000	3000000
Q6TXQ4	H3L-like histone	2	3100000	3100000	3100000	3100000	3100000	6000000	1300000	710000	14000000	14000000	14000000	1400000	2100000	2100000	2100000	2100000	2100000	1500000	2800000	4700000	4700000	4700000	4700000	610000	610000	2200000	2200000	2200000	2200000
Q9H0R4	Haloacid dehalogenase-like hydrolase domain-containing protein 2	2	3100000	3100000	3100000	1000000	3100000	3100000	3100000	5300000	630000	630000	630000	9200000	9200000	9200000	9200000	9200000	9200000	5800000	2400000	2400000	2400000	2400000	2400000	2400000	1200000	7200000	7200000	6600000	6600000
H0Y300	Haptoglobin	4	5800000	5800000	3400000	5800000	5800000	5800000	5800000	1100000	1100000	1100000	1100000	1100000	3500000	1600000	1600000	1600000	1600000	3500000	3500000	1500000	1500000	1500000	1500000	30000000	9000000	3600000	620000	620000	2000000
P00739	Haptoglobin-related protein	2	6700000	6700000	1800000	6700000	6700000	6700000	10000000	590000	510000	510000	510000	510000	1300000	1900000	370000	370000	370000	1200000	1200000	1200000	1200000	1200000	1200000	4200000	1100000	1100000	3000000	3000000	2200000
A0A0S2Z428	HCG2039812	6	290000	8200000	3500000	1300000	8200000	900000	18000000	1000000	3700000	3700000	3700000	390000	390000	390000	790000	790000	790000	19000000	1500000	2600000	2600000	2600000	30000000	3000000	5700000	4100000	7200000	6600000	8500000
A0A0G2JIW1	Heat shock 70 kDa protein 1B	27	1100000	71000000	26000000	15000000	1500000	1600000	1900000	100000000	8700000	1400000	550000	550000	16000000	580000000	1000000	1000000	1800000	51000000	6000000	6800000	6800000	6800000	300000	62000000	4100000	1800000	140000000	140000000	140000000
P07900	Heat shock protein HSP 90-alpha	20	1300000	7900000	2900000	1000000	7900000	7900000	950000	1800000	14000000	14000000	14000000	4500000	1300000	1300000	1300000	1300000	1300000	1900000	1500000	4600000	4600000	4600000	4600000	2800000	2800000	640000	2100000	2100000	19000000
P08238	Heat shock protein HSP 90-beta	9	590000	4000000	1400000	590000	4000000	4000000	4000000	1100000	11000000	11000000	11000000	7200000	7200000	1400000	1400000	1400000	1400000	1400000	1300000	590000	590000	590000	590000	590000	3800000	1400000	2200000	2200000	2200000
P54652	Heat shock-related 70 kDa protein 2	3	320000	1800000	540000	320000	1800000	1800000	6000000	61000000	1700000	1200000	18000000	1300000	580000	580000	4100000	4100000	4100000	5300000	790000	920000	920000	920000	920000	920000	10000000	2800000	2100000	2100000	19000000
Q05DB4	HEBP2 protein	5	370000	370000	370000	2600000	370000	370000	370000	730000	350000	350000	350000	660000	660000	660000	660000	660000	660000	1100000	1100000	1300000	1300000	1300000	9100000	2100000	3300000	1500000	6100000	6100000	1400000
P02790	Hemopexin	7	370000	3900000	3900000	370000	3900000	3900000	3900000	7000000	370000	370000	370000	370000	2300000	2300000	2300000	2300000	2300000	870000	870000	1900000	1900000	1900000	1900000	7400000	1500000	990000	2100000	7200000	2400000
Q13151	Heterogeneous nuclear ribonucleoprotein A0	2	400000	400000	400000	940000	400000	790000	790000	590000	520000	650000	650000	950000	950000	950000	3900000	3900000	180000	47000000	9400000	9400000	9400000	9400000	9400000	2100000	1400000	1500000	2100000	2100000	2100000
A0A024RAZ7	Heterogeneous nuclear ribonucleoprotein A1	13	450000	450000	450000	17000000	7600000	2000000	1800000	4500000	920000	920000	3500000	11000000	1900000	1400000	1400000	1400000	1400000	2500000	6400000	1900000	1900000	1900000	1900000	1900000	1600000	2100000	2100000	2100000	19000000
P51991	Heterogeneous nuclear ribonucleoprotein A3	13	470000	470000	470000	8600000	990000	980000	1900000	670000	330000	330000	330000	330000	12000000	2600000	2600000	2600000	2600000	1700000	5900000	4200000	4200000	4200000	4200000	2300000	1900000	500000	9800000	5200000	2500000
Q53F64	Heterogeneous nuclear ribonucleoprotein AB isoform a variant	7	480000	480000	4400000	6400000	480000	480000	480000	370000	740000	3900000	840000	820000	820000	820000	820000	820000	820000	4000000	4000000	3900000	3900000	3900000	3900000	3900000	2600000	2100000	2100000	2100000	3900000
Q14103	Heterogeneous nuclear ribonucleoprotein D0	6	510000	510000	4800000	9100000	1600000	510000	510000	1600000	1900000	1200000	1200000	900000	1800000	1900000	1900000	1900000	1900000	1800000	650000	3900000	3900000	3900000	3900000	1000000	1000000	2100000	2100000	2100000	3900000
A0A024R7T3	Heterogeneous nuclear ribonucleoprotein F	5	570000	570000	570000	4000000	570000	570000	570000	5800000	660000	660000	660000	660000	660000	4200000	1100000	1100000	1100000	1100000	1100000	1000000	1000000	1000000	9100000	2100000	3300000	1500000	5200000	4200000	2500000
G8JLB6	Heterogeneous nuclear ribonucleoprotein H	6	590000	590000	590000	5800000	400000	880000	880000	1400000	1500000	1500000	1500000	1500000	630000	1200000	350000	350000	350000	2100000	550000	1700000	1700000	1700000	1700000	40000000	2400000	1000000	5000000	5000000	3800000
O60506	Heterogeneous nuclear ribonucleoprotein Q	7	590000	2900000	5800000	2600000	2900000	2900000	2900000	690000	2000000	2000000	2000000	1900000	1900000	1900000	1900000	1900000	1900000	1900000	2300000	1400000	1400000	1400000	1400000	1400000	2600000	2100000	2100000	2100000	2000000
Q00839	Heterogeneous nuclear ribonucleoprotein U	4	630000	630000	1800000	1100000	630000	630000	900000	2900000	1100000	1100000	1100000	1100000	1100000	2000000	2000000	2000000	2000000	1100000	1100000	1100000	1100000	1100000	1100000	5200000	5200000	620000	620000	620000	6500000
Q1KMD3	Heterogeneous nuclear ribonucleoprotein U-like protein 2	5	630000	1800000	1400000	630000	1800000	1800000	1800000	1400000	1000000	1000000	1000000	1000000	1300000	1300000	1300000	1300000	1300000	970000	970000	460000	460000	460000	9100000	2100000	3300000	1500000	2200000	4100000	2500000
P22626	Heterogeneous nuclear ribonucleoproteins A2/B1	13	710000	710000	710000	14000000	5200000	3100000	900000	17000000	590000	590000	900000	2900000	2900000	2900000	2900000	2900000	2900000	2100000	5200000	870000	870000	870000	870000	3600000	910000	910000	2100000	2100000	8700000
P26583	High mobility group protein B2	3	730000	730000	730000	2200000	730000	730000	730000	1600000	5500000	5500000	5500000	850000	850000	850000	850000	850000	850000	1000000	4000000	2900000	2900000	2900000	2900000	2100000	960000	1600000	4200000	2100000	2100000
A0A024RDR0	High-mobility group box 1	9	740000	740000	740000	6400000	8300000	1400000	490000	2600000	620000	620000	620000	620000	620000	11000000	11000000	11000000	11000000	1000000	1000000	970000	970000	970000	970000	970000	1200000	7200000	7200000	6600000	34000000
P42357	Histidine ammonia-lyase	3	770000	740000	740000	770000	740000	740000	740000	5400000	530000	530000	530000	530000	9400000	140000000	2200000	2200000	2200000	16000000	12000000	12000000	12000000	12000000	12000000	820000	1700000	9800000	9800000	2900000	2900000
P49773	Histidine triad nucleotide-binding protein 1	6	790000	790000	790000	790000	790000	4900000	4900000	1500000	1900000	1100000	1100000	1100000	1100000	2500000	2500000	2500000	2500000	1600000	1600000	1900000	1900000	1900000	1900000	1900000	3000000	370000	2100000	6600000	2300000
P12081	Histidine-tRNA ligase	6	820000	2400000	2400000	820000	2400000	2400000	1000000	400000	9400000	9400000	9400000	9400000	850000	740000	740000	740000	740000	2900000	2900000	2900000	2900000	2900000	9100000	2100000	3300000	1500000	3000000	3000000	1300000
P07305	Histone H1.0	3	820000	820000	820000	820000	1200000	4000000	4000000	2500000	720000	720000	720000	720000	720000	2500000	2500000	2500000	2500000	2500000	1500000	1900000	1900000	1900000	1900000	9800000	1000000	2100000	2100000	2100000	2300000
P16402	Histone H1.3	7	790000	790000	790000	1800000	4600000	10000000	10000000	1800000	1700000	300000	300000	300000	1000000	1000000	1000000	1000000	1000000	4000000	640000	2400000	2400000	2400000	2400000	1800000	1800000	2100000	2100000	2800000	3800000
P16401	Histone H1.5	4	890000	890000	890000	1100000	2200000	4800000	4800000	790000	870000	870000	1000000	1000000	1000000	1000000	1000000	1000000	1000000	1900000	1900000	870000	870000	870000	5700000	2900000	12000000	15000000	4200000	9800000	2900000
Q92522	Histone H1x	2	900000	900000	900000	900000	900000	1100000	990000	6900000	2100000	2100000	2100000	2100000	2100000	27000000	27000000	27000000	27000000	2300000	4700000	4700000	4700000	4700000	4700000	4700000	2000000	2100000	2100000	2100000	2100000
Q08AJ9	Histone H2A	2	910000	910000	910000	910000	670000	7800000	7800000	480000	910000	910000	910000	810000	2000000	1600000	1600000	1600000	1600000	880000	4200000	2300000	2300000	2300000	2300000	970000	1100000	1100000	9800000	9800000	9800000
Q6FI13	Histone H2A type 2-A	4	990000	990000	990000	990000	1500000	16000000	1400000	760000	550000	550000	550000	660000	5700000	4300000	4300000	4300000	4300000	4300000	1500000	5100000	5100000	5100000	5100000	1800000	1800000	5000000	5000000	5000000	32000000
Q8IUE6	Histone H2A type 2-B	2	1100000	1100000	1100000	1100000	1100000	2600000	570000	490000	2300000	2300000	2300000	2300000	5300000	5300000	5300000	5300000	5300000	5300000	1200000	870000	870000	870000	5700000	2900000	12000000	15000000	6600000	7400000	2900000
P0C0S5	Histone H2A.Z	2	1200000	1200000	1200000	1200000	1200000	800000	800000	1100000	520000	2400000	1500000	1500000	1500000	1500000	1500000	1500000	1500000	3500000	4800000	4200000	4200000	4200000	4200000	40000000	2400000	1000000	1200000	1200000	1500000
P16104	Histone H2AX	2	1200000	1200000	1200000	1200000	1200000	3300000	3300000	1900000	2200000	2200000	2200000	2200000	1500000	2000000	2000000	2000000	2000000	1900000	1900000	4700000	4700000	4700000	4700000	4700000	1300000	1300000	3600000	3600000	4200000
B4DR52	Histone H2B	6	1300000	2000000	1900000	6300000	46000000	46000000	32000000	2900000	990000	990000	990000	990000	7300000	5300000	5300000	5300000	5300000	1500000	1400000	4700000	4700000	4700000	4700000	2500000	960000	1100000	2100000	2100000	19000000
P06899	Histone H2B type 1-J	6	1300000	2000000	1900000	6300000	45000000	46000000	46000000	1300000	12000000	8400000	8400000	8400000	8400000	3300000	3300000	3300000	3300000	1900000	740000	1500000	1500000	5100000	5100000	10000000	1000000	760000	2100000	2100000	3400000
Q5TEC6	Histone H3	2	1300000	1300000	1300000	1300000	1600000	20000000	20000000	4300000	2700000	2700000	2700000	2700000	2100000	2100000	620000	620000	620000	2300000	970000	4700000	4700000	4700000	4700000	4700000	6100000	6100000	1600000	1600000	4100000
P68431	Histone H3.1	2	1400000	1400000	1400000	1400000	1400000	4700000	1100000	1100000	1500000	6300000	6300000	6300000	1600000	1600000	1600000	1600000	1600000	2400000	3200000	3800000	3800000	3800000	3800000	820000	1700000	6600000	6600000	2500000	4200000
Q16695	Histone H3.1t	2	1500000	1500000	1500000	1500000	1500000	9000000	1900000	3700000	1300000	1300000	1100000	1600000	1600000	1600000	1600000	1600000	1600000	5800000	1100000	2300000	2300000	2300000	2300000	2300000	3200000	4200000	4200000	7400000	2900000
P84243	Histone H3.3	2	1600000	1600000	1600000	1600000	1600000	15000000	15000000	1300000	5500000	5500000	1700000	4400000	2300000	1500000	1500000	1500000	1500000	1900000	6200000	2100000	2100000	2100000	2100000	2300000	2300000	2500000	2500000	2500000	3500000
B2R4R0	Histone H4	14	1600000	1600000	1600000	600000	1600000	61000000	61000000	500000	6900000	3200000	3200000	3200000	8300000	7600000	7600000	7600000	7600000	5800000	2400000	630000	630000	630000	630000	630000	2800000	1200000	2100000	2100000	20000000
Q09028	Histone-binding protein RBBP4	4	1700000	4500000	4500000	1700000	4500000	4500000	1100000	3200000	5700000	5700000	5700000	5700000	1900000	1500000	1500000	1500000	1500000	1700000	1700000	1900000	1900000	1900000	1900000	7400000	1500000	990000	2100000	7200000	2400000
Q6IBN1	HNRPK protein	5	1700000	1700000	930000	2400000	400000	940000	940000	1400000	870000	870000	870000	870000	870000	1200000	1200000	1200000	1200000	3500000	5500000	4200000	4200000	4200000	4200000	40000000	2400000	1000000	1200000	1200000	1200000
P50502	Hsc70-interacting protein	5	1800000	1800000	4100000	1000000	1800000	1800000	1800000	920000	1400000	1400000	1400000	1400000	1400000	1400000	1400000	1400000	1400000	3300000	3300000	1900000	1900000	1900000	1900000	6600000	4900000	2200000	2100000	2100000	2500000
Q8N1C8	HSPA9 protein	3	1800000	2300000	680000	870000	2300000	2300000	2100000	1200000	1700000	1700000	1700000	1700000	1700000	1400000	1400000	1400000	1400000	1400000	1700000	1700000	1700000	1700000	1700000	1700000	6500000	750000	4400000	4400000	6500000
A0A0A0MSE2	Hydroxyacyl-coenzyme A dehydrogenase	10	1900000	1900000	1700000	10000000	1900000	1900000	2300000	2000000	3500000	3500000	710000	2900000	2900000	2900000	2900000	2900000	2900000	2200000	1300000	2600000	2600000	2600000	2600000	2600000	2000000	2100000	2100000	2100000	3800000
Q16775	Hydroxyacylglutathione hydrolase	2	2000000	2000000	2000000	1300000	2000000	2000000	5400000	710000	3800000	220000	220000	220000	7700000	1500000	1500000	1500000	1500000	4200000	2600000	2600000	2600000	2600000	2600000	1800000	1800000	2100000	2100000	2100000	2100000
A0A0S2Z410	Hydroxysteroid dehydrogenase 10 isoform 1	2	2000000	2000000	2000000	830000	600000	2000000	2000000	9200000	550000	11000000	1100000	480000	23000000	3000000	2200000	2200000	2200000	16000000	12000000	12000000	12000000	12000000	12000000	2700000	850000	7400000	7400000	2200000	2200000
A0A087WVW2	Ig gamma-3 chain C region	2	2100000	1400000	1400000	2100000	1400000	1400000	1400000	900000	19000000	19000000	19000000	19000000	5200000	2400000	2400000	2400000	2400000	4300000	1300000	1100000	1100000	1100000	1100000	5000000	5000000	5000000	5200000	5200000	8500000
A0A0G2JPD4	Ig gamma-4 chain C region	2	1300000	7400000	1200000	940000	7400000	7400000	7400000	3400000	3100000	3100000	3100000	2800000	2800000	2800000	2800000	2800000	2800000	10000000	1100000	2500000	2500000	2500000	2500000	2500000	2100000	6600000	6600000	2500000	34000000
P01620	Ig kappa chain V-III region SIE	2	2900000	2900000	2900000	3200000	2900000	2900000	820000	5000000	10000000	10000000	10000000	10000000	1800000	1800000	1800000	1800000	1800000	1800000	830000	830000	830000	830000	830000	830000	4300000	890000	7400000	2900000	1400000
A0A075B6L1	Ig lambda-7 chain C region	2	3000000	3000000	3000000	5700000	3000000	3000000	1500000	3500000	1900000	1900000	1900000	780000	780000	780000	780000	780000	780000	580000	580000	580000	580000	580000	580000	580000	4300000	890000	2500000	9800000	2800000
S6B291	IgG H chain	6	3100000	59000000	7000000	4700000	890000	1400000	1400000	2900000	10000000	1700000	1700000	18000000	18000000	850000	850000	850000	850000	15000000	24000000	2400000	2400000	2400000	2400000	2200000	4900000	880000	2100000	2800000	33000000
P01375	Tumor necrosis factor	8	3100000	3100000	3100000	20000000	3100000	3100000	3100000	3100000	4000000	1300000	1300000	1300000	1300000	1300000	1300000	1300000	1300000	8600000	940000	2300000	2300000	2300000	2300000	2300000	590000	1700000	2900000	2900000	2900000
O14920	Inhibitor of nuclear factor kappa-B kinase subunit beta	8	3100000	3100000	3100000	20000000	3100000	3100000	3100000	440000	5200000	5200000	1800000	820000	820000	820000	820000	820000	820000	3800000	170000	2100000	2100000	2100000	2100000	2100000	1400000	1500000	620000	1200000	2400000
P17252	Protein kinase C alpha type	2	5800000	5800000	5800000	4200000	5800000	5800000	5800000	470000	1000000	1100000	1100000	1100000	1700000	730000	730000	730000	730000	3800000	3800000	1300000	1300000	1300000	5700000	2900000	12000000	15000000	1300000	1300000	1300000
O14732	Inositol monophosphatase 2	2	6700000	6700000	6700000	910000	6700000	6700000	1100000	1100000	1500000	6300000	6300000	6300000	5000000	5100000	5100000	5100000	5100000	7200000	2200000	2200000	2200000	2200000	2200000	2200000	1100000	6100000	6100000	2100000	2100000
P14735	Insulin-degrading enzyme	13	2100000	1100000	1100000	2100000	1100000	1100000	1100000	1100000	1900000	1900000	1900000	1900000	1500000	1300000	1300000	1300000	1300000	2800000	7500000	870000	870000	870000	5700000	2900000	12000000	15000000	6600000	7400000	2900000
P05556	Integrin beta-1	3	1200000	1200000	1200000	1200000	1200000	1200000	990000	3200000	8300000	8300000	7500000	3300000	2500000	6000000	6000000	6000000	6000000	14000000	18000000	18000000	18000000	18000000	18000000	1000000	910000	3000000	3000000	3000000	3000000
P18510	Interleukin-1 receptor antagonist protein	4	290000	290000	290000	290000	2300000	290000	690000	2600000	930000	930000	930000	930000	930000	1600000	1600000	1600000	1600000	980000	550000	550000	550000	550000	550000	4200000	1100000	1100000	1900000	1900000	1900000
B0YJ28	Interleukin-18	4	320000	320000	320000	320000	1900000	320000	11000000	150000000	21000000	860000	860000	970000	970000	640000	3900000	3900000	180000	47000000	9400000	9400000	9400000	9400000	9400000	2100000	1400000	1500000	2100000	2100000	2100000
A4QPB0	IQ motif containing GTPase activating protein 1	14	630000	11000000	660000	630000	11000000	1300000	1300000	3800000	1600000	1600000	1600000	2600000	2600000	2600000	2600000	2600000	2600000	2800000	540000	3200000	3200000	3200000	3200000	1200000	1200000	1200000	2500000	2500000	34000000
B2R5M8	Isocitrate dehydrogenase [NADP]	4	370000	370000	1400000	370000	370000	370000	370000	1400000	560000	560000	880000	880000	880000	880000	880000	880000	880000	1700000	1700000	1700000	1700000	1700000	1700000	1700000	4300000	890000	9800000	2900000	1400000
H6VRG1	Keratin 1	33	6700000	85000000	11000000	7600000	2900000	1500000	22000000	3300000	2500000	1500000	7500000	3300000	2500000	6000000	6000000	6000000	6000000	300000	22000000	2600000	2600000	2600000	690000	2400000	38000000	16000000	7400000	7400000	140000000
V9HW62	Lactoylglutathione lyase	5	370000	370000	370000	1800000	930000	370000	370000	630000	1400000	1400000	640000	920000	920000	920000	920000	920000	920000	3900000	3900000	1900000	1900000	1900000	1900000	1900000	3000000	370000	2100000	2100000	2300000
P20700	Lamin-B1	2	400000	400000	1200000	400000	400000	400000	5400000	710000	2700000	220000	220000	220000	7700000	1500000	1500000	1500000	1500000	4200000	2600000	2600000	2600000	2600000	2600000	1800000	1800000	2100000	2100000	2100000	2100000
A0A024R3Z5	LanC lantibiotic synthetase component C-like 1	12	450000	450000	7500000	450000	450000	450000	450000	670000	1300000	1300000	1300000	1300000	400000	10000000	10000000	10000000	10000000	2300000	620000	2500000	2500000	2500000	2500000	2500000	1100000	2000000	2100000	2100000	4100000
P09960	Leukotriene A-4 hydrolase	25	470000	8500000	1300000	420000	8500000	8500000	8500000	11000000	6600000	6600000	6600000	6600000	6600000	27000000	630000	630000	630000	6500000	1900000	2600000	2600000	2600000	2600000	1000000	8400000	5000000	1200000	1200000	5800000
A0A024R172	Leukotriene B4 12-hydroxydehydrogenase	2	480000	480000	960000	480000	480000	480000	990000	6900000	2100000	2100000	2100000	2100000	2100000	27000000	27000000	27000000	27000000	27000000	1300000	1300000	1300000	1300000	1300000	1300000	1800000	2100000	2100000	2100000	2100000
P00338	L-lactate dehydrogenase A	24	510000	510000	5700000	66000000	6400000	3800000	3800000	700000	20000000	410000	410000	410000	6300000	40000000	700000	700000	700000	10000000	2300000	3200000	3200000	3200000	3200000	9400000	9400000	9400000	20000000	20000000	20000000
P17612	cAMP-dependent protein kinase catalytic subunit alpha	7	570000	570000	670000	2300000	570000	570000	3500000	1100000	1600000	1600000	1600000	1600000	2900000	2900000	2900000	2900000	2900000	3000000	3000000	2500000	2500000	2500000	2500000	2500000	1400000	2000000	2000000	2100000	4100000
P51884	Lumican	4	590000	1600000	1600000	590000	1600000	1600000	1600000	1700000	14000000	1600000	1600000	610000	610000	610000	610000	610000	610000	2000000	2000000	2000000	2000000	2000000	2000000	2000000	4300000	890000	2500000	2500000	2500000
Q7Z4W1	L-xylulose reductase	4	590000	590000	590000	1400000	590000	590000	590000	710000	790000	790000	790000	790000	790000	5700000	960000	960000	960000	960000	960000	960000	960000	960000	960000	2000000	2000000	2100000	2100000	7200000	1400000
A0A024RDT4	Lymphocyte cytosolic protein 1	10	630000	3300000	720000	630000	3300000	3300000	3300000	780000	1100000	1100000	1100000	1100000	1400000	5500000	1300000	1300000	1300000	2000000	2000000	4700000	4700000	4700000	4700000	1700000	1700000	1700000	2100000	2100000	4100000
Q14108	Lysosome membrane protein 2	2	630000	1200000	1200000	630000	1200000	1200000	1200000	1200000	4900000	1300000	1300000	1300000	1300000	3100000	650000	650000	650000	7400000	2700000	2700000	2700000	2700000	2700000	1200000	1200000	2100000	2100000	7200000	7200000
P11279	Lysosome-associated membrane glycoprotein 1	3	590000	3200000	3400000	590000	3200000	3200000	3200000	360000	7000000	7000000	7000000	850000	1200000	750000	750000	750000	750000	1600000	1600000	1300000	1300000	1300000	9100000	2100000	3300000	1500000	3600000	2100000	1400000
P14174	Macrophage migration inhibitory factor	2	710000	710000	710000	710000	710000	14000000	1300000	6100000	23000000	23000000	23000000	23000000	1700000	1700000	1700000	1700000	1700000	3800000	3800000	1900000	1900000	1900000	1900000	9800000	1000000	2100000	2100000	2100000	2300000
P40925	Malate dehydrogenase	17	730000	730000	16000000	9500000	1500000	1200000	1200000	1300000	870000	1900000	1900000	1900000	8000000	5800000	4500000	4500000	4500000	2000000	320000	400000	400000	400000	400000	1200000	2600000	8200000	27000000	27000000	27000000
P40926	Malate dehydrogenase	18	740000	740000	48000000	9000000	750000	760000	760000	8900000	1300000	1300000	1300000	1800000	1800000	1800000	1800000	1800000	1800000	19000000	19000000	1400000	1400000	1400000	1400000	1400000	3000000	370000	2100000	7200000	7400000
A8K168	Malic enzyme	4	770000	1700000	1700000	770000	1700000	1700000	260000	2200000	5700000	5700000	5700000	600000	600000	600000	600000	600000	600000	600000	3000000	3000000	3000000	3000000	3000000	4200000	4200000	2100000	2100000	2100000	1300000
Q9NZL9	Methionine adenosyltransferase 2 subunit beta	4	790000	790000	2600000	790000	790000	790000	690000	2100000	16000000	16000000	16000000	16000000	950000	950000	950000	950000	620000	750000	750000	750000	750000	750000	750000	750000	2000000	2500000	2100000	2100000	9400000
Q1HBJ4	Mitogen-activated protein kinase	3	820000	820000	1600000	820000	820000	820000	820000	650000	4700000	4700000	4700000	4700000	4700000	1100000	1100000	1100000	1100000	1100000	490000	490000	490000	490000	490000	2000000	2000000	2100000	2100000	2100000	1400000
O43684	Mitotic checkpoint protein BUB3	3	820000	820000	850000	820000	820000	820000	820000	930000	3600000	3600000	3600000	3600000	16000000	9800000	9800000	9800000	9800000	1500000	1400000	1400000	1400000	1400000	1400000	2800000	450000	4400000	4400000	1200000	1200000
P26038	Moesin	28	510000	34000000	3000000	1000000	34000000	34000000	34000000	2600000	43000000	43000000	2800000	7400000	3800000	2300000	2300000	2300000	2300000	8400000	8200000	2300000	2300000	2300000	2300000	5300000	5300000	6600000	6600000	2500000	27000000
E9PNP3	Mth938 domain-containing protein	3	890000	890000	890000	890000	890000	910000	910000	740000	3700000	3700000	2700000	2200000	2200000	2200000	2200000	2200000	2200000	16000000	12000000	12000000	12000000	12000000	12000000	12000000	1300000	1300000	2500000	2500000	2500000
A0A0K2BMD8	Hemoglobin alpha 2 globin	9	900000	900000	900000	900000	900000	7100000	7100000	910000	1300000	1100000	1100000	1100000	1700000	1800000	1800000	1800000	1800000	1700000	1400000	4700000	4700000	4700000	4700000	4700000	1500000	1500000	2200000	2200000	1400000
Q969H8	Myeloid-derived growth factor	4	910000	910000	910000	910000	910000	1700000	1700000	3400000	530000	500000	500000	500000	1100000	1100000	1000000	1000000	1800000	51000000	6000000	6000000	6000000	6000000	6000000	2100000	1400000	1500000	2100000	2100000	2100000
B7Z6Z4	Myosin light polypeptide 6	4	990000	990000	990000	990000	990000	1100000	1300000	15000000	1300000	1300000	1300000	1300000	7700000	50000000	50000000	50000000	50000000	8400000	8200000	8200000	8200000	8200000	8200000	8200000	2000000	1200000	3000000	3000000	3000000
A0A024R1N1	Myosin, heavy polypeptide 9	7	770000	770000	350000	770000	770000	770000	770000	1300000	920000	920000	920000	920000	900000	1000000	1000000	1000000	1000000	1700000	410000	410000	410000	410000	410000	3000000	1000000	500000	5000000	5000000	6500000
Q9UL72	Myosin-reactive immunoglobulin heavy chain	2	1100000	5500000	5500000	1100000	5500000	5500000	1800000	4400000	1400000	1400000	27000000	6000000	17000000	6500000	6500000	6500000	6500000	30000000	39000000	39000000	39000000	39000000	39000000	39000000	4300000	2100000	1600000	1600000	1600000
Q9UJ70	N-acetyl-D-glucosamine kinase	13	1200000	1200000	4800000	1200000	1200000	1200000	1900000	6000000	2200000	2200000	2200000	2200000	2500000	4500000	4500000	4500000	4500000	4500000	1700000	3900000	3900000	3900000	3900000	1100000	1100000	6100000	6100000	2100000	20000000
A0A024R1Q5	N-acetylgalactosaminidase	2	1200000	1200000	630000	1200000	1200000	1200000	1200000	3000000	2200000	2200000	2200000	2200000	2200000	27000000	27000000	27000000	27000000	4700000	4700000	4700000	4700000	4700000	4700000	1800000	1800000	2100000	2100000	2100000	2100000
D3DSQ1	N-acylsphingosine amidohydrolase	6	1300000	1300000	4800000	1300000	1300000	1300000	1300000	6000000	3300000	3300000	3300000	3300000	1200000	1000000	1000000	1000000	1000000	1800000	1800000	1900000	1900000	1900000	1900000	2100000	960000	1600000	4200000	2100000	1700000
A0A024QZT9	NAD(P)H dehydrogenase	5	1300000	1300000	1300000	2900000	1300000	1300000	1300000	800000	16000000	16000000	16000000	16000000	940000	940000	940000	940000	940000	940000	1500000	1100000	1100000	1100000	9100000	2100000	3300000	1500000	5200000	5200000	1300000
P23368	NAD-dependent malic enzyme	2	1300000	520000	520000	1300000	520000	520000	990000	6900000	2100000	2100000	2100000	2100000	2100000	27000000	27000000	27000000	27000000	2400000	16000000	16000000	16000000	16000000	16000000	16000000	1300000	2100000	2100000	2100000	2100000
Q6BCY4	NADH-cytochrome b5 reductase 2	5	1400000	1400000	1400000	2600000	1400000	1400000	1400000	4600000	930000	950000	950000	950000	2300000	2300000	2300000	2300000	2300000	860000	440000	440000	440000	440000	440000	5000000	5000000	6600000	6600000	2500000	1800000
Q15843	NEDD8	2	1500000	1500000	1500000	1500000	1500000	1200000	2900000	19000000	11000000	1500000	1500000	1500000	1100000	1100000	1100000	1100000	1100000	1100000	7300000	7300000	7300000	7300000	7300000	7300000	1900000	4300000	4200000	4200000	4200000
F4ZW66	NF110b	16	1600000	1600000	5500000	1600000	440000	1600000	1600000	890000	3100000	2900000	2900000	2900000	2900000	2300000	2300000	2300000	2300000	740000	3300000	2500000	2500000	2500000	2500000	2500000	1400000	4100000	4100000	2100000	4100000
F4ZW62	NF45	11	1600000	1600000	8300000	1600000	1600000	1600000	1600000	730000	2200000	2200000	2200000	2200000	1500000	11000000	11000000	11000000	11000000	1500000	1400000	2500000	2500000	2500000	2500000	2700000	850000	6600000	6600000	2500000	34000000
Q9GZT8	NIF3-like protein 1	7	1700000	1700000	2300000	1700000	1700000	1700000	2600000	590000	940000	940000	1200000	1500000	1500000	1500000	1500000	1500000	1500000	1500000	910000	730000	730000	730000	730000	4600000	4600000	2100000	2100000	2500000	4100000
P51688	N-sulphoglucosamine sulphohydrolase	6	1700000	2800000	2800000	1700000	2800000	2800000	2800000	2900000	1200000	1200000	1200000	1200000	420000	1100000	1100000	1100000	1100000	1800000	640000	640000	640000	640000	9100000	2100000	3300000	1500000	3000000	3000000	1300000
P19338	Nucleolin	23	1800000	12000000	20000000	6000000	1300000	430000	2900000	19000000	11000000	1500000	1100000	1800000	7800000	90000000	90000000	90000000	90000000	60000000	60000000	1700000	1700000	1700000	1700000	2100000	710000	6600000	6600000	2500000	18000000
A0A0S2Z491	Nucleophosmin isoform 2	7	1800000	1800000	1800000	1800000	2700000	1400000	610000	760000	1600000	1600000	300000	1000000	1000000	1000000	1000000	1000000	1000000	3100000	3100000	1900000	1900000	1900000	1900000	1900000	4700000	19000000	2100000	6600000	2600000
Q32Q12	Nucleoside diphosphate kinase	11	1900000	1900000	1900000	650000	13000000	1100000	3100000	5800000	1400000	1400000	1400000	3300000	3300000	800000	740000	740000	740000	2200000	940000	2900000	2900000	2900000	2900000	2600000	730000	7400000	7400000	2900000	5600000
A0A024R6W2	Nucleoside diphosphate linked moiety X	4	2000000	2000000	2000000	2200000	2000000	2000000	2000000	1000000	19000000	360000	360000	360000	530000	530000	530000	530000	530000	300000	22000000	22000000	22000000	22000000	22000000	2800000	2800000	2800000	6100000	6100000	6100000
J3KQ32	Obg-like ATPase 1	7	2000000	2000000	2900000	2000000	2000000	2000000	2000000	3400000	14000000	2100000	2100000	2100000	3400000	3800000	3800000	3800000	3800000	1400000	3000000	1500000	1500000	1500000	1500000	1400000	22000000	5700000	9800000	9800000	1500000
P04181	Ornithine aminotransferase	11	2100000	2100000	2200000	2100000	2100000	2100000	2100000	2400000	950000	950000	950000	950000	950000	15000000	15000000	15000000	15000000	2100000	2600000	1900000	1900000	1900000	1900000	1900000	960000	960000	3000000	3000000	2500000
Q05D08	PA2G4 protein	11	2900000	2900000	2400000	2900000	2900000	2900000	2900000	2800000	2100000	940000	940000	940000	750000	2200000	2200000	2200000	2200000	2800000	2800000	540000	540000	540000	540000	3100000	1400000	2600000	7400000	620000	2600000
J3K000	PEPD protein	4	3000000	3300000	3300000	3000000	3300000	3300000	3300000	12000000	3200000	3200000	3200000	3200000	3200000	360000	360000	360000	360000	300000	22000000	22000000	22000000	22000000	22000000	2100000	1400000	1500000	4100000	2100000	2100000
Q96EB6	NAD-dependent protein deacetylase sirtuin-1	2	3100000	3100000	3100000	3100000	660000	3100000	820000	2900000	1600000	7400000	1000000	1900000	1900000	1900000	1900000	1900000	1900000	3200000	3200000	1500000	350000	350000	350000	3800000	3400000	1100000	7400000	4400000	2600000
P23284	Peptidyl-prolyl cis-trans isomerase B	8	3100000	3100000	3100000	3100000	4400000	3100000	1600000	1600000	4700000	4700000	4700000	590000	1400000	2200000	2200000	2200000	2200000	3600000	3600000	3900000	3900000	3900000	3900000	3900000	1600000	2100000	2100000	2100000	3900000
P25963	NF-kappa-B inhibitor subunit p65	12	320000	320000	920000	3000000	110000000	52000000	52000000	8600000	26000000	350000	22000000	1100000	3800000	3500000	3500000	3500000	3500000	14000000	3200000	2800000	2800000	2800000	2800000	35000000	8800000	2600000	2500000	2200000	37000000
Q06830	Peroxiredoxin-1	10	5800000	5800000	5800000	5000000	1700000	830000	830000	3500000	400000	400000	240000	3000000	1200000	1200000	2500000	2500000	2500000	1400000	260000	2300000	2300000	2300000	2300000	2800000	450000	10000000	10000000	9800000	9800000
P30044	Peroxiredoxin-5	4	6700000	6700000	6700000	6700000	2000000	960000	690000	9100000	1100000	1100000	7500000	3300000	2500000	6000000	6000000	6000000	6000000	14000000	3200000	3200000	3200000	3200000	3200000	1000000	910000	2200000	2200000	3600000	3600000
P36871	Phosphoglucomutase-1	11	290000	2100000	2100000	290000	2100000	2100000	2100000	1400000	600000	600000	600000	1900000	1900000	1900000	1900000	1900000	1900000	4900000	310000	550000	550000	550000	550000	30000000	9000000	3600000	620000	620000	2100000
Q96G03	Phosphoglucomutase-2	18	320000	6400000	1000000	900000	6400000	6400000	6400000	2500000	970000	970000	350000	1200000	2600000	3600000	3600000	3600000	3600000	3300000	780000	2400000	2400000	2400000	2400000	1800000	1800000	2100000	2100000	7200000	5800000
P00558	Phosphoglycerate kinase 1	33	370000	7100000	74000000	20000000	2000000	1400000	1300000	610000	3100000	160000000	7000000	47000000	6800000	7300000	7300000	7300000	7300000	30000000	39000000	3500000	3500000	3500000	3500000	4300000	4700000	8100000	2500000	2500000	140000000
Q53G35	Phosphoglycerate mutase 1	20	370000	370000	1500000	47000000	370000	370000	9400000	1700000	2400000	320000	750000	1200000	16000000	20000000	20000000	20000000	20000000	8000000	9900000	1100000	1100000	1100000	1100000	2200000	30000000	4700000	2100000	6600000	37000000
Q9H008	Phospholysine phosphohistidine inorganic pyrophosphate phosphatase	6	400000	400000	400000	2100000	400000	400000	400000	1300000	890000	890000	890000	830000	830000	830000	830000	830000	830000	680000	680000	460000	460000	460000	9100000	2100000	3300000	1500000	2200000	2000000	2500000
B4DHQ3	Phosphoserine aminotransferase	19	450000	450000	6900000	1600000	450000	450000	450000	1900000	3200000	3200000	3200000	3200000	400000	6900000	6900000	6900000	6900000	6900000	1100000	2100000	2100000	2100000	2100000	3800000	2300000	2500000	2500000	2500000	3500000
O00625	Pirin	2	470000	470000	1400000	470000	470000	470000	470000	1500000	1500000	39000000	39000000	4900000	1100000	1000000	1000000	1000000	1000000	10000000	3100000	3100000	3100000	3100000	3100000	970000	1100000	1200000	1200000	1200000	1200000
Q9GZP4	PITH domain-containing protein 1	3	480000	480000	480000	480000	710000	480000	990000	6900000	2100000	2100000	2100000	2100000	2100000	27000000	27000000	27000000	27000000	3400000	6100000	6100000	6100000	6100000	6100000	6100000	2000000	2100000	2100000	2100000	2100000
P13797	Plastin-3	13	510000	4700000	2200000	870000	4700000	4700000	2300000	1100000	14000000	14000000	14000000	1700000	1700000	1700000	580000	580000	580000	2000000	810000	3800000	3800000	3800000	3800000	2200000	2200000	6600000	6600000	7400000	1400000
P43034	Platelet-activating factor acetylhydrolase IB	4	900000	1100000	1000000	900000	1100000	1100000	1100000	1100000	16000000	16000000	16000000	16000000	1300000	1300000	1300000	1300000	1300000	680000	680000	680000	680000	680000	680000	680000	2800000	1200000	5000000	5000000	6500000
P18283	Glutathione peroxidase 2	3	570000	570000	570000	2000000	570000	570000	32000000	2900000	990000	990000	990000	990000	7700000	50000000	50000000	50000000	50000000	4700000	1200000	1200000	1200000	1200000	1200000	890000	8400000	5000000	3000000	3000000	3000000
Q15149	Plectin	43	1900000	2600000	2800000	2300000	2600000	590000	1400000	4600000	3100000	3100000	3100000	360000	9400000	1600000	610000	610000	610000	2100000	2600000	820000	820000	820000	820000	820000	820000	680000	4100000	2100000	19000000
P07237	Polyadenylate-binding protein 3	4	590000	590000	3100000	1300000	590000	590000	590000	1200000	1200000	1200000	1200000	1200000	1600000	1600000	1600000	1600000	1600000	790000	790000	640000	640000	640000	9100000	2100000	3300000	1500000	2100000	2100000	1400000
P11940	Polyadenylate-binding protein 1	10	590000	590000	4400000	1400000	590000	590000	590000	1300000	3100000	3100000	3100000	3100000	3100000	1700000	580000	580000	150000	2500000	2500000	4700000	4700000	4700000	4700000	4700000	4700000	1300000	2200000	4100000	4100000
A0A0U1RRM4	Polypyrimidine tract-binding protein 1	6	630000	630000	630000	2000000	630000	860000	860000	1200000	3800000	3800000	3800000	3800000	2200000	2200000	2200000	2200000	2200000	1200000	1200000	1900000	1900000	1900000	1900000	2500000	960000	1100000	2100000	7200000	2400000
Q6S8J3	POTE ankyrin domain family member E	2	630000	630000	1700000	630000	630000	630000	630000	1800000	6200000	6200000	6200000	6200000	6200000	6200000	6200000	6200000	6200000	14000000	3800000	570000	570000	570000	570000	9800000	1000000	2100000	2100000	7200000	33000000
A5A3E0	POTE ankyrin domain family member F	2	710000	710000	1900000	1000000	710000	710000	710000	2000000	1500000	39000000	39000000	39000000	7800000	3600000	3600000	3600000	3600000	3600000	1400000	730000	730000	730000	730000	2200000	2200000	3600000	3600000	4200000	19000000
P02545	Prelamin-A/C	20	730000	2400000	2400000	2000000	2900000	930000	2200000	840000	540000	700000	700000	700000	13000000	13000000	13000000	13000000	13000000	2400000	16000000	1300000	1300000	1300000	1300000	1300000	2300000	7400000	3000000	3000000	27000000
P09668	Pro-cathepsin H	5	740000	740000	740000	2900000	740000	740000	740000	710000	460000	2200000	2200000	2200000	2800000	2800000	2800000	2800000	2800000	2600000	2600000	1900000	1900000	1900000	1900000	7400000	1500000	990000	2100000	2800000	2400000
P07737	Profilin-1	13	770000	770000	770000	770000	1200000	30000000	4100000	230000	12000000	12000000	12000000	7400000	7400000	480000	480000	480000	480000	8800000	700000	1500000	1500000	1500000	1500000	1500000	2100000	2100000	2100000	2100000	11000000
A0A024R5L0	Prolylcarboxypeptidase	3	790000	2700000	290000	790000	2700000	2700000	2700000	2400000	1100000	1100000	1100000	1100000	1100000	1400000	1400000	1400000	1400000	1400000	1400000	1400000	1400000	1400000	1400000	1400000	4300000	890000	2500000	2500000	3000000
B3KUY2	Prostaglandin E synthase 3	3	820000	820000	820000	820000	730000	820000	1200000	1700000	740000	740000	740000	740000	14000000	3900000	3900000	3900000	3900000	3900000	1400000	1400000	1400000	1400000	1400000	1400000	1200000	2100000	2100000	2100000	2100000
P15309	Prostatic acid phosphatase	3	820000	820000	1100000	820000	820000	820000	820000	1200000	850000	1900000	2300000	6000000	6000000	6000000	2200000	2200000	2200000	16000000	12000000	12000000	12000000	12000000	12000000	2700000	850000	7400000	7400000	2200000	2200000
A0A0K0K1K4	Proteasome subunit alpha type-7	16	890000	890000	890000	14000000	890000	890000	7600000	730000				3800000	3800000	3800000	3800000	3800000	3800000	3900000	4100000	2600000	2600000	2600000	2600000	840000	3900000	3900000	5800000	5800000	5800000
A0A024RA52	Proteasome subunit alpha type-6	10	900000	900000	900000	12000000	900000	900000	2600000	2300000	1100000	1100000	1100000	3500000	3500000	3500000	3500000	3500000	3500000	2900000	5200000	3900000	3900000	3900000	3900000	1400000	1400000	7400000	7400000	7400000	5600000
G3V5Z7	Proteasome subunit alpha type-5	12	910000	910000	910000	13000000	910000	910000	910000	2300000	1100000	1100000	1100000	400000	660000	7500000	7500000	7500000	7500000	4300000	4300000	4400000	4400000	4400000	4400000	4400000	730000	7200000	7200000	4200000	34000000
P25786	Proteasome subunit alpha type-1	15	990000	990000	990000	12000000	990000	990000	990000	6400000	1600000	1600000	1600000	1600000	2900000	3900000	3900000	3900000	3900000	3100000	2900000	3900000	3900000	3900000	3900000	2100000	2100000	9800000	9800000	620000	2400000
P25788	Proteasome subunit alpha type-3	7	1100000	1100000	1100000	8400000	1100000	1100000	1100000	1200000	740000	740000	740000	740000	600000	5700000	5700000	5700000	5700000	2900000	2900000	4700000	4700000	4700000	4700000	1700000	1700000	3000000	3000000	3000000	20000000
P25789	Proteasome subunit alpha type-4	11	1200000	1200000	1500000	13000000	1200000	1200000	1200000	1800000	4800000	4800000	4800000	1400000	1400000	1400000	1400000	1400000	1400000	2700000	2700000	970000	970000	970000	970000	970000	1200000	2100000	2100000	6600000	3900000
X5CMJ9	Proteasome subunit beta type-8	5	1200000	1200000	1200000	3200000	1200000	1200000	570000	1900000	1200000	1200000	880000	880000	880000	880000	880000	880000	880000	2500000	2500000	2500000	2500000	2500000	8500000	2000000	2500000	3000000	1200000	1200000	6500000
E9KL30	Proteasome subunit beta type-7	4	1300000	1300000	1300000	1800000	1300000	1300000	430000	1200000	23000000	23000000	23000000	23000000	1400000	1400000	250000	250000	250000	250000	250000	250000	250000	250000	250000	2900000	2900000	7200000	7200000	6600000	6600000
P20618	Proteasome subunit beta type-1	14	1300000	1300000	1300000	6000000	1300000	1300000	1300000	1300000	3400000	230000	230000	2300000	240000	880000	450000	450000	450000	3100000	3100000	3900000	3900000	3900000	3900000	1600000	1600000	1300000	9800000	4400000	2500000
P40306	Proteasome subunit beta type-10	2	1300000	1300000	1300000	2100000	1300000	1300000	1300000	820000	500000	500000	500000	500000	580000	580000	580000	580000	580000	36000000	45000000	45000000	45000000	45000000	45000000	2100000	1400000	1500000	2100000	2100000	2100000
P49721	Proteasome subunit beta type-2	7	1400000	1400000	1400000	9400000	1400000	1400000	1400000	770000	1600000	1600000	1600000	1600000	1100000	1500000	1500000	1500000	1500000	1600000	1600000	1400000	1400000	1400000	5700000	2900000	12000000	15000000	2200000	2200000	1500000
P49720	Proteasome subunit beta type-3	7	1500000	1500000	1500000	12000000	1500000	1500000	1500000	1500000	1400000	1400000	1400000	1400000	1400000	5600000	5600000	5600000	5600000	4900000	650000	4700000	4700000	4700000	4700000	4700000	770000	5200000	5200000	4200000	2200000
P28070	Proteasome subunit beta type-4	9	1600000	1600000	1600000	8100000	1600000	1600000	1600000	1400000	1500000	1900000	420000	1300000	1300000	1300000	1300000	1300000	1300000	2500000	3600000	4700000	4700000	4700000	4700000	1200000	1200000	1200000	5200000	5200000	4100000
P28074	Proteasome subunit beta type-5	7	1600000	1600000	1600000	1600000	1700000	1600000	1600000	2000000	2800000	840000	840000	840000	4500000	4500000	4500000	4500000	4500000	1800000	510000	1900000	1900000	1900000	1900000	2500000	960000	1100000	2100000	2100000	2400000
P28072	Proteasome subunit beta type-6	5	1700000	1700000	1700000	3900000	790000	1700000	1700000	670000	6600000	920000	920000	920000	920000	6400000	6400000	6400000	6400000	1700000	1700000	1900000	1900000	1900000	1900000	2500000	960000	1100000	2100000	2100000	2400000
P28065	Proteasome subunit beta type-9	6	1700000	1700000	1700000	1700000	1700000	1700000	1700000	1100000	930000	930000	930000	930000	980000	980000	980000	980000	980000	1800000	1800000	1800000	1800000	1800000	9100000	2100000	3300000	1500000	2200000	2200000	1300000
O75629	Protein CREG1	4	1800000	1800000	1800000	6000000	1800000	1800000	950000	990000	3700000	3700000	3700000	1500000	1500000	2800000	2800000	2800000	2800000	2700000	2700000	420000	420000	420000	9100000	2100000	3300000	1500000	3000000	3000000	2200000
Q99497	Protein deglycase DJ-1	11	1800000	1800000	1800000	13000000	1800000	1800000	1800000	3100000	3100000	3100000	3100000	3100000	5700000	5700000	5700000	5700000	5700000	2100000	4600000	4400000	4400000	4400000	4400000	1000000	1000000	7200000	7200000	10000000	34000000
H0Y3Z3	Protein disulfide-isomerase A2	2	1900000	1100000	1100000	1900000	1100000	1100000	1100000	1200000	5800000	5800000	5800000	5800000	9100000	2400000	2400000	2400000	2400000	3900000	7000000	3500000	3500000	3500000	3500000	3500000	1400000	1300000	1200000	1200000	2400000
Q8N6C5	Immunoglobulin superfamily member 1	2	2000000	4100000	4100000	2000000	4100000	4100000	4100000	22000000	4000000	4000000	6200000	21000000	10000000	6000000	6000000	6000000	6000000	12000000	10000000	10000000	10000000	10000000	10000000	10000000	590000	1700000	2200000	2200000	2200000
P30101	Protein disulfide-isomerase A3	18	2000000	11000000	6800000	1200000	11000000	11000000	11000000	5800000	1100000	1100000	750000	5400000	5400000	5400000	5400000	5400000	5400000	8400000	920000	2600000	2600000	2600000	2600000	2600000	2500000	2500000	2900000	2900000	2900000
P13667	Protein disulfide-isomerase A4	3	2100000	1100000	1100000	2100000	1100000	1100000	3500000	690000	620000	620000	620000	620000	40000000	8900000	8900000	8900000	8900000	14000000	3800000	3800000	3800000	3800000	3800000	1800000	1800000	1800000	8900000	8900000	8900000
Q15084	Protein disulfide-isomerase A6	2	2900000	2900000	780000	2900000	2900000	2900000	2900000	800000	1600000	1900000	1900000	1900000	9400000	140000000	2200000	2200000	2200000	16000000	12000000	12000000	12000000	12000000	12000000	2700000	2700000	9800000	9800000	2900000	2900000
Q5DX21	Immunoglobulin superfamily member 11	12	3000000	10000000	6800000	1800000	10000000	10000000	10000000	890000	1100000	1100000	1100000	3400000	1100000	1000000	440000	440000	440000	12000000	1600000	2600000	2600000	2600000	2600000	7400000	1500000	990000	2100000	7200000	5900000
Q9UFN0	Protein NipSnap homolog 3A	5	3100000	3100000	3100000	2800000	3100000	3100000	1100000	4500000	13000000	13000000	13000000	850000	850000	850000	850000	850000	850000	1500000	3500000	1900000	1900000	1900000	9100000	2100000	3300000	1500000	2100000	2100000	10000000
Q15435	Protein phosphatase 1 regulatory subunit 7	5	3100000	3100000	1600000	3100000	3100000	3100000	3100000	620000	720000	720000	720000	720000	3100000	3100000	3100000	3100000	3100000	1600000	1600000	1600000	1600000	1600000	1600000	1600000	3800000	1400000	4400000	4400000	1400000
B2R5H0	Protein S100	2	5800000	370000	370000	1000000	370000	3400000	3400000	1200000	2200000	2200000	2200000	530000	530000	530000	530000	530000	530000	1900000	1900000	1900000	1900000	1900000	1900000	5200000	5200000	5200000	6500000	6500000	6500000
P05109	Protein S100-A8	4	6700000	6700000	6700000	6700000	6700000	2500000	2500000	590000	900000	900000	900000	900000	920000	920000	920000	920000	920000	2000000	2000000	2000000	2000000	2000000	2000000	1200000	2600000	8200000	10000000	2500000	1800000
P0DME0	Protein SETSIP	3	290000	290000	4000000	1000000	290000	290000	1400000	910000	2000000	2000000	2000000	2000000	2800000	2800000	2800000	2800000	2800000	2800000	1200000	1200000	1200000	1200000	1200000	1200000	3800000	1400000	2200000	2200000	770000
Q08188	Protein-glutamine gamma-glutamyltransferase E	20	320000	2600000	4300000	5500000	310000	2600000	2600000	5500000	550000	11000000	11000000	11000000	14000000	3900000	3900000	3900000	3900000	5100000	1300000	11000000	11000000	11000000	11000000	620000	620000	620000	3000000	3000000	12000000
Q8N7G1	Purine nucleoside phosphorylase	9	370000	370000	370000	3900000	370000	370000	1500000	750000	390000	390000	390000	390000	6600000	6600000	6600000	6600000	6600000	3100000	3100000	1700000	1700000	1700000	1700000	14000000	15000000	22000000	1700000	1700000	1700000
P55786	Puromycin-sensitive aminopeptidase	12	1800000	2400000	880000	330000	2400000	2400000	2400000	610000	1900000	1900000	1900000	1600000	1600000	1200000	1200000	1200000	1200000	3000000	3000000	4700000	4700000	4700000	4700000	1300000	1300000	2200000	2200000	2000000	2000000
E5RG17	Putative deoxyribonuclease TATDN1	3	370000	370000	370000	1000000	370000	370000	370000	2900000	10000000	1700000	1700000	1700000	7700000	50000000	50000000	50000000	50000000	8400000	8200000	8200000	8200000	8200000	8200000	8200000	2000000	1200000	2200000	2200000	2200000
Q6DN03	Putative histone H2B type 2-C	3	400000	400000	400000	400000	5100000	4800000	4800000	990000	12000000	770000	770000	770000	960000	960000	960000	960000	960000	1300000	1300000	1300000	1300000	1300000	1300000	1300000	2800000	1200000	1700000	1700000	6500000
Q6MZV7	Putative uncharacterized protein DKFZp686C11235	6	3100000	59000000	7000000	4700000	890000	1400000	1400000	240000000	28000000	2600000	2000000	6000000	2700000	1300000	760000	760000	760000	31000000	3600000	2400000	2400000	2400000	2400000	8600000	8600000	8600000	2100000	6600000	8500000
Q6MZU6	Putative uncharacterized protein DKFZp686C15213	4	570000	11000000	2000000	830000	11000000	11000000	560000	11000000	1600000	1600000	1600000	1600000	8300000	5100000	5100000	5100000	5100000	3400000	6100000	630000	630000	630000	630000	630000	1900000	3400000	2200000	2200000	2200000
Q6N093	Putative uncharacterized protein DKFZp686I04196	4	820000	14000000	1700000	890000	14000000	14000000	890000	12000000	7000000	7000000	7000000	3300000	3700000	1400000	1000000	1000000	450000	10000000	2500000	2900000	2900000	2900000	2900000	5400000	5400000	5400000	5200000	4100000	27000000
Q6MZX7	Putative uncharacterized protein DKFZp686M24218	3	1300000	6300000	1200000	940000	6300000	6300000	6300000	3000000	2200000	2200000	2200000	2200000	3900000	2500000	2500000	2500000	2500000	3600000	4900000	2300000	2300000	2300000	2300000	2300000	1200000	6600000	6600000	7400000	1800000
Q5HYG7	Putative uncharacterized protein DKFZp686M24262	2	450000	450000	700000	450000	450000	450000	450000	710000	510000	5300000	5300000	5300000	9100000	2400000	1600000	1600000	1600000	970000	970000	970000	970000	970000	970000	970000	2600000	3600000	3600000	2000000	2000000
Q6N041	Putative uncharacterized protein DKFZp686O16217	2	470000	4600000	4600000	470000	4600000	4600000	4600000	900000	10000000	10000000	10000000	10000000	10000000	1500000	1500000	1500000	1500000	2700000	2700000	440000	440000	440000	9100000	2100000	3300000	1500000	3600000	3600000	1300000
O00764	Pyridoxal kinase	9	480000	480000	3900000	480000	480000	480000	480000	4200000	2300000	2300000	2300000	2300000	1000000	9800000	9800000	9800000	9800000	9800000	2500000	1400000	1400000	1400000	1400000	21000000	3700000	1300000	4400000	4400000	3500000
V9HWB8	Pyruvate kinase	4	730000	16000000	11000000	7000000	1400000	1200000	1300000	9500000	3900000	3900000	3900000	3900000	7700000	50000000	2700000	410000	1300000	12000000	5200000	3600000	3600000	3600000	3600000	4800000	5800000	10000000	2500000	2500000	37000000
P15814	Immunoglobulin lambda-like polypeptide 1	3	510000	1200000	1200000	510000	1200000	1200000	1200000	1600000	15000000	890000	890000	890000	40000000	8900000	650000	650000	240000	13000000	3700000	2900000	2900000	2900000	2900000	7000000	3500000	2700000	6600000	7400000	27000000
Q08257	Quinone oxidoreductase	11	570000	570000	6800000	1300000	570000	570000	570000	790000	740000	740000	740000	740000	1400000	2800000	2800000	2800000	2800000	3000000	2200000	4700000	4700000	4700000	4700000	1400000	1400000	1400000	4200000	4200000	4100000
P31150	Rab GDP dissociation inhibitor alpha	8	590000	5800000	750000	590000	5800000	5800000	5800000	820000	16000000	16000000	1100000	480000	23000000	3000000	3000000	3000000	3000000	2000000	3300000	990000	990000	990000	9100000	2100000	3300000	1500000	2100000	2100000	8700000
A0A024R845	RAB14	2	590000	590000	590000	2300000	590000	590000	730000	16000000	20000000	670000	2900000	2900000	2900000	560000	560000	560000	560000	300000	22000000	22000000	22000000	22000000	22000000	2100000	1400000	1500000	4200000	2100000	2100000
B0YJ88	Radixin	2	630000	730000	730000	630000	730000	730000	3100000	4100000	1900000	1900000	2500000	2500000	6300000	940000	430000	270000	1600000	3700000	1500000	690000	690000	690000	690000	690000	640000	7500000	3600000	4200000	11000000
A0A024RB87	RAP1B, member of RAS oncogene family	4	630000	630000	630000	1100000	970000	630000	630000	2100000	860000	860000	860000	300000	300000	300000	3900000	3900000	180000	47000000	9400000	9400000	9400000	9400000	9400000	2100000	1400000	1500000	2100000	2100000	2100000
A0A024R324	Ras homolog gene family	5	710000	710000	710000	2300000	1700000	710000	1100000	3100000	1100000	1100000	1100000	1100000	1100000	1100000	1100000	1100000	1100000	1100000	2000000	2100000	2100000	2100000	2100000	2100000	4700000	2300000	6100000	2100000	3200000
A4D2P0	Ras-related C3	5	730000	730000	730000	730000	1300000	730000	8500000	1800000	1600000	1600000	7000000	47000000	6800000	7300000	5000000	3100000	3100000	18000000	3600000	3600000	3600000	3600000	3600000	2300000	1900000	500000	3000000	5200000	5200000
P61026	Ras-related protein Rab-10	2	740000	740000	740000	740000	570000	740000	810000	960000	510000	510000	510000	2600000	2600000	2600000	2600000	2600000	2600000	2600000	1800000	1900000	1900000	1900000	1900000	6600000	4900000	2200000	2100000	2100000	3600000
Q9H0U4	Ras-related protein Rab-1B	2	770000	770000	770000	1900000	2000000	940000	940000	2100000	1700000	1700000	400000	2000000	2000000	2000000	2000000	2000000	2000000	1800000	890000	3900000	3900000	3900000	3900000	3900000	2100000	2100000	2100000	2100000	2400000
Q9UL25	Ras-related protein Rab-21	3	790000	790000	790000	1600000	790000	790000	2900000	19000000	11000000	1500000	790000	790000	790000	790000	790000	790000	790000	790000	7300000	7300000	7300000	7300000	7300000	7300000	1900000	4300000	3600000	4100000	4100000
A0A0C4DGX5	Ras-related protein Rab-25	2	820000	820000	820000	820000	1000000	820000	1800000	3700000	1000000	1000000	340000	750000	3500000	2500000	2200000	2200000	2200000	16000000	12000000	12000000	12000000	12000000	12000000	12000000	1200000	6600000	6600000	6600000	6600000
P51149	Ras-related protein Rab-7a	6	820000	820000	820000	820000	2900000	820000	820000	790000	850000	580000	580000	580000	1300000	2300000	770000	770000	770000	1200000	1200000	1900000	1900000	1900000	1900000	7200000	1200000	4100000	4100000	2100000	1300000
P00352	Retinal dehydrogenase 1	5	890000	2000000	2000000	890000	2000000	2000000	2000000	2800000	1900000	1900000	1900000	1100000	1100000	1100000	370000	370000	370000	390000	390000	390000	390000	390000	390000	2200000	2200000	2900000	2900000	1200000	6500000
J3QQX2	Rho GDP-dissociation inhibitor 1	5	900000	900000	900000	5000000	2200000	900000	900000	2700000	930000	930000	930000	930000	930000	5700000	3700000	3700000	3700000	5900000	590000	1700000	1700000	1700000	1700000	40000000	2400000	1000000	5000000	5000000	3800000
A2RUM7	Ribosomal protein L5	10	910000	910000	910000	5000000	910000	910000	910000	1700000	880000	2500000	2500000	1100000	2200000	2100000	2100000	2100000	2100000	3400000	750000	4700000	4700000	4700000	4700000	1400000	1400000	1400000	2100000	2100000	4100000
A0A024QYX3	RNA binding motif (RNP1, RRM) protein 3	2	990000	990000	990000	990000	990000	4400000	4400000	1000000	19000000	360000	360000	360000	720000	720000	250000	250000	250000	34000000	59000000	59000000	59000000	59000000	59000000	2800000	2800000	2800000	4200000	4200000	4200000
Q53GL6	RNA binding protein	2	1100000	1100000	1100000	1100000	1100000	1500000	2200000	640000	240000	240000	240000	240000	5000000	5100000	5100000	5100000	5100000	3000000	1100000	1100000	1100000	1100000	1100000	3100000	1200000	4100000	4100000	2100000	2100000
P38159	RNA-binding motif protein	4	1200000	1200000	1200000	1200000	1200000	3000000	3000000	980000	14000000	14000000	14000000	14000000	14000000	2300000	2300000	2300000	2300000	2300000	830000	830000	830000	830000	830000	830000	4300000	890000	7400000	2200000	2200000
Q5U043	S-(hydroxymethyl)glutathione dehydrogenase	10	1200000	1200000	3400000	2100000	1200000	1200000	1200000	960000	850000	850000	850000	1900000	1900000	1900000	1900000	1900000	1900000	1900000	2800000	1500000	1500000	1500000	1500000	1500000	480000	1200000	1200000	1200000	1200000
D3DV26	S100 calcium binding protein A10	3	1300000	1300000	1300000	1300000	1300000	5300000	760000	4400000	9100000	9100000	9100000	9100000	1200000	1200000	1200000	1200000	1200000	1200000	1300000	1300000	1300000	1300000	9100000	2100000	3300000	1500000	2200000	2200000	1300000
P31153	S-adenosylmethionine synthase isoform type-2	4	1300000	1300000	1200000	1700000	1300000	1300000	1300000	2600000	1400000	1400000	1400000	1400000	760000	990000	990000	990000	990000	990000	2500000	1900000	1900000	1900000	9100000	2100000	3300000	1500000	2100000	2100000	10000000
Q5K634	SCCA2/SCCA1 fusion protein isoform 1	2	1300000	1300000	1300000	870000	1300000	1300000	1300000	2400000	7700000	7700000	7700000	7700000	7700000	1000000	1000000	1000000	1000000	11000000	1500000	1700000	1700000	1700000	1700000	1700000	2400000	2100000	2100000	2500000	34000000
Q13228	Selenium-binding protein 1	9	1400000	5100000	5100000	1400000	5100000	5100000	5100000	1800000	400000	400000	400000	400000	7000000	7000000	7000000	7000000	7000000	7000000	3200000	1500000	1500000	1500000	1500000	600000	600000	1200000	1200000	1200000	1200000
Q15019	Septin-2	7	1500000	1500000	3100000	470000	1500000	1500000	810000	1900000	1400000	1400000	1400000	1400000	2700000	2700000	2700000	2700000	2700000	1300000	1300000	540000	540000	540000	540000	3100000	1400000	2600000	2500000	2900000	3300000
E7EPK1	Septin-7	2	1600000	1600000	1400000	1700000	1600000	1600000	1600000	1100000	5700000	5700000	5700000	5700000	5700000	1100000	1100000	1100000	1100000	1100000	1100000	1100000	1100000	1100000	1100000	1100000	1100000	1800000	2100000	6600000	970000
Q16629	Serine/arginine-rich splicing factor 7	2	1600000	1600000	1600000	2100000	1600000	980000	2900000	19000000	11000000	1500000	1500000	460000	460000	460000	460000	460000	460000	460000	7300000	7300000	7300000	7300000	7300000	7300000	1900000	4300000	4200000	4200000	4200000
J3KTL2	Serine/arginine-rich-splicing factor 1	9	1700000	1700000	1700000	7700000	1700000	1700000	800000	740000	830000	830000	830000	830000	930000	1500000	1500000	1500000	1500000	1600000	430000	4700000	4700000	4700000	4700000	1700000	1700000	1900000	1900000	3600000	4200000
P67775	Serine/threonine-protein phosphatase 2A catalytic subunit alpha	9	1700000	1700000	6700000	1700000	1700000	1700000	1700000	1300000	1400000	1400000	1400000	1400000	1400000	4600000	4600000	4600000	4600000	2500000	2500000	990000	990000	990000	990000	35000000	8800000	2600000	2900000	1200000	2100000
P09601	Heme oxygenase 1	2	18000000	18000000	9200000	11000000	18000000	18000000	18000000	14000000	4500000	4500000	510000	510000	1000000	2300000	2300000	2300000	2300000	2100000	4300000	2600000	2600000	2600000	2600000	2600000	2600000	800000	2100000	6600000	3800000
F8W0W8	Serine/threonine-protein phosphatase	2	1800000	1800000	1800000	570000	1800000	1800000	1800000	3100000	740000	740000	740000	2000000	2000000	2000000	2000000	2000000	2000000	3700000	3700000	2600000	2600000	2600000	2600000	1200000	1200000	2100000	2100000	6600000	3800000
P62136	Serine/threonine-protein phosphatase PP1-alpha catalytic subunit	2	1900000	1900000	1900000	1600000	1900000	1900000	1900000	910000	6100000	6100000	630000	2200000	2500000	1000000	1000000	1000000	1000000	5300000	5300000	970000	970000	970000	970000	2700000	2700000	7200000	7200000	6600000	34000000
Q5T5C7	Serine--tRNA ligase	4	2000000	1300000	1300000	1200000	1300000	1300000	1300000	13000000	5700000	5700000	5700000	460000	460000	460000	3900000	3900000	180000	47000000	9400000	9400000	9400000	9400000	9400000	2100000	1400000	1500000	2100000	2100000	2100000
P02787	Serotransferrin	4	370000	2900000	2900000	370000	2900000	2900000	6100000	710000	3100000	3100000	340000	750000	3500000	2500000	2500000	2500000	2500000	3800000	3800000	1900000	1900000	1900000	1900000	3000000	1000000	500000	4200000	4200000	1800000
Q8IW75	Serpin A12	3	2000000	2000000	1400000	2000000	2000000	2000000	2900000	19000000	11000000	1500000	1500000	1500000	990000	990000	990000	990000	990000	30000000	39000000	39000000	39000000	39000000	39000000	39000000	1900000	4300000	3600000	4100000	4100000
Q96P63	Serpin B12	17	2100000	2700000	7600000	4300000	2700000	1500000	3800000	11000000	1400000	1400000	3100000	18000000	18000000	18000000	18000000	18000000	18000000	4700000	4700000	10000000	10000000	10000000	10000000	1500000	1800000	2400000	2200000	2200000	7100000
P29508	Serpin B3	6	2900000	2900000	1400000	7000000	2900000	2900000	2900000	4100000	3800000	3800000	3800000	5000000	5000000	5000000	5000000	5000000	5000000	4200000	2600000	2500000	2500000	2500000	2500000	2500000	2500000	1800000	3000000	3000000	12000000
P36952	Serpin B5	13	3000000	3000000	6500000	4900000	840000	1600000	1600000	640000	3200000	3200000	1000000	950000	4500000	880000	880000	880000	880000	7000000	3900000	3500000	3500000	3500000	3500000	3500000	2700000	2900000	2900000	1200000	2400000
A0A087X1N8	Serpin B6	14	3100000	3100000	6900000	2000000	3100000	3100000	3100000	5100000	1200000	1200000	380000	1400000	1400000	1400000	1400000	1400000	1400000	1400000	3500000	2300000	2300000	2300000	2300000	1600000	1600000	2900000	2900000	9800000	9800000
P50452	Serpin B8	5	3100000	3100000	3500000	3100000	3100000	3100000	1500000	3100000						1800000	390000	390000	390000	2200000	460000	1900000	1900000	1900000	1900000	4600000	4600000	2100000	2100000	2500000	5500000
P02768	Serum albumin	17	5800000	390000000	8600000	2800000	450000	390000000	8400000	100000000	2600000	810000	20000000	160000000	2000000	2000000	1800000	1800000	6000000	130000000	27000000	40000000	40000000	40000000	40000000	40000000	2400000	1000000	2200000	2200000	140000000
P02743	Serum amyloid P-component	7	290000	290000	290000	6300000	470000	290000	1000000	1900000	1000000	1000000	1000000	1000000	1400000	1400000	1400000	1400000	1400000	3000000	3000000	4700000	4700000	4700000	4700000	4700000	1100000	1100000	2100000	2100000	4100000
P10768	S-formylglutathione hydrolase	11	5800000	5800000	11000000	5500000	1100000	5800000	4100000	6900000	780000	780000	12000000	12000000	12000000	12000000	12000000	12000000	12000000	3500000	5900000	2600000	2600000	2600000	2600000	2000000	2000000	2000000	32000000	32000000	32000000
D3DPK5	SH3 domain binding glutamic acid-rich protein like 3	2	6700000	6700000	6700000	6700000	6700000	1400000	1400000	730000	1400000	1900000	2300000	6000000	6000000	6000000	2200000	2200000	2200000	16000000	12000000	12000000	12000000	12000000	12000000	2700000	2700000	7400000	7400000	2900000	2900000
V9HW48	SH3 domain-binding glutamic acid-rich-like protein	5	290000	290000	290000	290000	290000	1800000	1800000	910000	1600000	790000	790000	630000	630000	630000	630000	630000	630000	630000	640000	640000	640000	640000	640000	640000	1700000	1200000	2100000	2100000	870000
Q9HAT2	Sialate	2	320000	320000	2200000	1100000	320000	320000	360000	1300000	14000000	14000000	14000000	14000000	40000000	8900000	1600000	590000	760000	6800000	2100000	2100000	2100000	2100000	2100000	2100000	2800000	1100000	1200000	1200000	1200000
Q9NR45	Sialic acid synthase	5	370000	370000	2900000	370000	370000	370000	370000	640000	1700000	1700000	1700000	560000	560000	560000	560000	560000	560000	2200000	2200000	440000	440000	440000	9100000	2100000	3300000	1500000	1600000	1600000	1300000
P37108	Signal recognition particle 14 kDa protein	2	370000	370000	370000	370000	370000	1400000	13000000	840000	9400000	9400000	9400000	9400000	92000000	15000000	15000000	15000000	15000000	14000000	3800000	3800000	3800000	3800000	3800000	1800000	1800000	1800000	15000000	15000000	15000000
Q04837	Single-stranded DNA-binding protein	5	400000	400000	400000	400000	400000	2300000	1100000	710000	16000000	16000000	16000000	16000000	16000000	920000	920000	920000	920000	920000	640000	640000	640000	640000	640000	5000000	5000000	6600000	6600000	2500000	1800000
Q6NVC0	SLC25A5 protein	2	450000	450000	450000	1200000	450000	450000	890000	12000000	2800000	2800000	750000	1200000	16000000	20000000	20000000	20000000	20000000	1900000	1500000	1500000	1500000	1500000	1500000	2800000	450000	1700000	1700000	1700000	1700000
P62304	Small nuclear ribonucleoprotein E	2	470000	470000	470000	470000	470000	3800000	11000000	150000000	21000000	860000	860000	860000	470000	470000	470000	470000	470000	300000	22000000	22000000	22000000	22000000	22000000	2100000	1400000	1500000	2100000	2100000	2100000
P62314	Small nuclear ribonucleoprotein Sm D1	4	480000	480000	480000	480000	360000	11000000	11000000	1600000	1600000	1600000	1600000	1600000	1700000	1700000	1700000	1700000	1700000	2600000	2600000	1900000	1900000	1900000	1900000	2200000	4900000	880000	2100000	6600000	2300000
P62316	Small nuclear ribonucleoprotein Sm D2	6	510000	510000	510000	510000	510000	3200000	3200000	1600000	2600000	2600000	2600000	2600000	1700000	470000	470000	470000	470000	2600000	2600000	1900000	1900000	1900000	1900000	4600000	4600000	2100000	2100000	2100000	5500000
P62318	Small nuclear ribonucleoprotein Sm D3	3	570000	570000	570000	570000	760000	3800000	490000	1300000	6600000	6600000	250000	300000	300000	300000	300000	300000	300000	2300000	780000	780000	780000	780000	780000	620000	620000	2100000	2100000	4200000	1800000
A8MT02	Small nuclear ribonucleoprotein-associated proteins B and B'	4	590000	590000	590000	590000	590000	3000000	3000000	1800000	670000	670000	670000	670000	510000	510000	490000	490000	490000	490000	490000	490000	490000	490000	490000	490000	2000000	2500000	2100000	2100000	9400000
P05023	Sodium/potassium-transporting ATPase subunit alpha-1	8	1500000	960000	960000	1500000	960000	960000	810000	3100000	1600000	1600000	1600000	1600000	2900000	2900000	2900000	2900000	2900000	6000000	6000000	4700000	4700000	4700000	4700000	1300000	1300000	3600000	3600000	6100000	4100000
A0A0A0MT26	Sodium/potassium-transporting ATPase subunit alpha-3	2	590000	590000	590000	590000	590000	550000	2700000	1900000	1100000	1100000	1100000	1100000	1100000	3000000	3000000	3000000	3000000	690000	2000000	680000	680000	680000	5700000	2900000	12000000	15000000	2500000	2900000	3700000
P54709	Sodium/potassium-transporting ATPase subunit beta-3	4	630000	630000	5000000	630000	630000	630000	820000	720000	740000	740000	740000	740000	1500000	1500000	1500000	1500000	1500000	1400000	2300000	2300000	2300000	2300000	2300000	4200000	1100000	1100000	1500000	1500000	1500000
A0A0D9SGF6	Spectrin alpha chain, non-erythrocytic 1	43	2000000	1600000	1600000	2000000	1600000	1600000	3400000	350000	6600000	6600000	6600000	6600000	5000000	5100000	5100000	5100000	5100000	13000000	890000	5100000	5100000	5100000	5100000	5100000	1700000	1200000	5200000	5200000	6300000
Q13838	Spliceosome RNA helicase DDX39B	4	63000000	630000000	1200000000	63000000	34000000	63000000	44000000	57000000	2300000	2300000	2300000	2300000	2300000	1400000	1800000	1800000	6000000	130000000	27000000	27000000	27000000	27000000	27000000	4200000	4200000	2100000	2100000	2100000	2100000
B2R6F3	Splicing factor arginine/serine-rich 3	2	710000	710000	710000	3400000	710000	710000	710000	2000000	3600000	3600000	3600000	3600000	97000000	6700000	6700000	6700000	6700000	7800000	2500000	2500000	2500000	2500000	2500000	2500000	3200000	2900000	2900000	5000000	5000000
A0A024R8U5	Splicing factor, arginine/serine-rich 2	2	730000	730000	730000	2800000	370000	1500000	1500000	730000	610000	610000	610000	610000	610000	840000	840000	840000	840000	630000	630000	1900000	1900000	1900000	1900000	2900000	15000000	67000000	2100000	2100000	3300000
V9HWC9	Superoxide dismutase [Cu-Zn]	4	740000	740000	740000	3700000	2400000	740000	740000	970000	1100000	1100000	1100000	1100000	2700000	2700000	2700000	2700000	2700000	2400000	1500000	1400000	1400000	1400000	1400000	14000000	15000000	22000000	1300000	1300000	1300000
P11802	Cyclin-dependent kinase 4	8	770000	770000	770000	11000000	770000	770000	770000	1500000	1100000	1100000	1100000	530000	840000	1800000	1800000	1800000	1800000	2400000	2400000	4700000	4700000	4700000	4700000	890000	890000	5200000	5200000	4100000	3800000
G8JLH6	Tetraspanin	2	790000	790000	790000	3400000	790000	790000	790000	820000	46000000	46000000	46000000	46000000	740000	740000	740000	740000	740000	300000	22000000	22000000	22000000	22000000	22000000	22000000	1400000	1300000	2100000	2100000	2100000
Q9BRA2	Thioredoxin domain-containing protein 17	3	820000	820000	820000	820000	820000	3000000	27000000	4400000	2800000	1700000	1700000	1700000	1700000	840000	840000	840000	840000	300000	22000000	22000000	22000000	22000000	22000000	2100000	1400000	1500000	4200000	2100000	2100000
H9ZYJ2	Thioredoxin	4	820000	820000	820000	820000	820000	5000000	5000000	22000000	4000000	4000000	4000000	550000	5200000	160000000	160000000	160000000	160000000	14000000	3200000	3200000	3200000	3200000	3200000	1000000	910000	2200000	2200000	3600000	3600000
P30048	Thioredoxin-dependent peroxide reductase	3	890000	890000	890000	3000000	580000	890000	890000	480000	2700000	920000	920000	920000	2700000	2700000	2700000	2700000	2700000	2700000	970000	970000	970000	970000	970000	970000	970000	1500000	4200000	2500000	1800000
B2RBL3	Thymidine phosphorylase	4	900000	1400000	1600000	900000	1400000	1400000	900000	3600000	600000	600000	600000	600000	600000	2300000	2300000	2300000	2300000	3000000	3000000	1900000	1900000	1900000	1900000	2500000	960000	1100000	2100000	2100000	2400000
Q6NZY1	TPSB2 protein	4	910000	910000	910000	1600000	910000	910000	910000	1200000	560000	560000	570000	570000	570000	570000	570000	570000	570000	2200000	2200000	2200000	2200000	2200000	2200000	2200000	2600000	6500000	1200000	1200000	6500000
P37837	Transaldolase	14	990000	990000	22000000	5100000	990000	990000	5400000	710000	9100000	220000	1700000	4400000	2300000	1500000	1500000	1500000	1500000	9000000	1600000	2500000	2500000	2500000	2500000	2500000	3300000	1600000	3000000	3000000	5700000
Q00577	Transcriptional activator protein Pur-alpha	3	110000000	110000000	81000000	110000000	110000000	110000000	110000000	130000000	12000000	8400000	8400000	8400000	3100000	21000000	21000000	21000000	21000000	19000000	19000000	19000000	19000000	19000000	19000000	3800000	2300000	2300000	21000000	21000000	21000000
Q53H26	Transferrin	4	370000	2900000	2900000	370000	2900000	2900000	4600000	15000000	600000	600000	2500000	2500000	6300000	940000	940000	940000	940000	710000	530000	880000	880000	880000	880000	4400000	4400000	4400000	4200000	4200000	1800000
P37802	Transgelin-2	7	1200000	1200000	1200000	1200000	710000	6500000	1800000	1100000	7300000	7300000	7300000	7300000	3300000	3300000	3300000	3300000	3300000	5500000	1100000	4700000	4700000	4700000	4700000	4700000	770000	1200000	3600000	2100000	4100000
P29401	Transketolase	34	630000	34000000	2300000	540000	34000000	34000000	11000000	1200000	23000000	23000000	23000000	500000	500000	500000	500000	500000	500000	6300000	1900000	3800000	350000	350000	350000	3800000	3400000	1100000	6600000	2500000	27000000
A0A0B4J2C3	Translationally-controlled tumor protein	3	1200000	1200000	1200000	1600000	1200000	1200000	1200000	400000	1300000	3600000	3600000	3600000	9400000	140000000	2200000	2200000	2200000	16000000	12000000	12000000	12000000	12000000	12000000	820000	1700000	9800000	9800000	9800000	9800000
Q15631	Translin	6	1300000	1300000	1300000	3200000	1300000	1300000	1000000	3100000	14000000	670000	670000	670000	1300000	1300000	1300000	1300000	1300000	1200000	1000000	460000	460000	460000	9100000	2100000	3300000	1500000	2200000	2200000	2500000
A6XGL1	Transthyretin	2	1300000	1300000	1300000	1300000	1300000	1300000	5400000	710000	730000	220000	220000	220000	220000	27000000	27000000	27000000	27000000	5100000	1300000	1300000	1300000	1300000	1300000	1800000	1800000	2100000	2100000	2100000	2100000
P60174	Triosephosphate isomerase	19	1300000	1300000	2800000	140000000	590000	1300000	1300000	2000000	12000000	12000000	12000000	4900000	1100000	1000000	1000000	1000000	1000000	2100000	2100000	520000	520000	520000	520000	470000	6000000	1900000	2100000	2100000	6100000
A0A024R3J1	Tripartite motif-containing 29	10	1400000	1400000	8400000	4100000	2200000	1400000	2200000	640000	240000	240000	240000	1600000	1600000	1600000	780000	780000	780000	2000000	2000000	1900000	1900000	1900000	1900000	970000	1600000	2800000	2800000	2800000	34000000
D3DQU2	Tripeptidyl peptidase I	4	1500000	1500000	3400000	1500000	1500000	1500000	1500000	3500000	2100000	2100000	2100000	1700000	1700000	1700000	1700000	1700000	1700000	1700000	1900000	1900000	1900000	1900000	1900000	6600000	4900000	2200000	2100000	2100000	3600000
Q9Y3I0	tRNA-splicing ligase RtcB homolog	2	1600000	1500000	1500000	1600000	1500000	1500000	1100000	1100000	1500000	6300000	770000	4800000	4800000	4800000	4800000	4800000	4800000	7200000	2200000	2200000	2200000	2200000	2200000	2200000	1100000	2100000	2100000	2100000	2100000
P18031	Tyrosine-protein phosphatase non-receptor type 1	2	1600000	1600000	810000	1600000	1600000	1600000	1600000	2400000	1400000	1400000	1400000	1400000	860000	860000	860000	860000	860000	860000	1200000	1900000	1900000	1900000	1900000	2500000	960000	1100000	2100000	7200000	2400000
P67936	Tropomyosin alpha-4 chain	3	1700000	1700000	1500000	1700000	1700000	1700000	1400000	350000	2300000	2300000	2300000	2300000	820000	2500000	1500000	1500000	1500000	1500000	1500000	1500000	350000	350000	350000	3800000	3400000	1100000	7400000	5200000	3000000
P68371	Tubulin beta-4B chain	5	1700000	1300000	1000000	1700000	1300000	1300000	1300000	1100000	350000	350000	350000	350000	1600000	630000	630000	630000	630000	1300000	1300000	1900000	1900000	1900000	1900000	7200000	1200000	4100000	4100000	2100000	1300000
Q9BW30	Tubulin polymerization-promoting protein family member 3	4	1800000	1800000	1800000	1800000	1800000	4400000	4400000	400000	1100000	1300000	1300000	1300000	1400000	1400000	1400000	1400000	1400000	640000	1500000	1500000	1500000	1500000	1500000	1500000	1900000	3400000	620000	620000	1400000
P09758	Tumor-associated calcium signal transducer 2	7	1800000	1800000	4400000	1800000	1800000	1800000	1900000	4800000	1400000	1400000	410000	1800000	1800000	1800000	1200000	1200000	1200000	1200000	1200000	1300000	1300000	1300000	1300000	35000000	8800000	2600000	2900000	1200000	1200000
A0A024R1K7	Tyrosine 3-monooxygenase/tryptophan 5-monooxygenase activation protein	5	1900000	1900000	1900000	1600000	1900000	1900000	7700000	1700000	710000	710000	710000	2000000	850000	1200000	1200000	1200000	1200000	14000000	1400000	400000	400000	400000	400000	400000	2600000	6500000	2000000	2100000	20000000
P62312	U6 snRNA-associated Sm-like protein LSm6	2	2000000	2000000	2000000	2000000	2000000	680000	680000	2400000	780000	780000	780000	780000	5000000	5100000	5100000	5100000	5100000	3900000	4100000	4100000	4100000	4100000	4100000	3100000	1200000	4200000	4200000	2100000	2100000
I1SRC5	UBE2L3/KRAS fusion protein	2	2000000	2000000	2000000	2000000	630000	2000000	2000000	3000000	2200000	2200000	2200000	2200000	2200000	27000000	27000000	27000000	27000000	4600000	2300000	2300000	2300000	2300000	2300000	2300000	1300000	1600000	2100000	2100000	2100000
P62979	Ubiquitin-40S ribosomal protein S27a	8	1200000	2800000	1900000	3400000	3800000	48000000	48000000	990000	18000000	18000000	3500000	20000000	20000000	20000000	20000000	20000000	20000000	3100000	12000000	1300000	1300000	1300000	1300000	4400000	2000000	1600000	2100000	2100000	17000000
A0A024R1A3	Ubiquitin-activating enzyme E1	15	1700000	4900000	1200000	1700000	4900000	4900000	4900000	7100000	3100000	3100000	3100000	4200000	1100000	1100000	1100000	1100000	1100000	2500000	2700000	2600000	2600000	2600000	2600000	2000000	2000000	1200000	1200000	1200000	32000000
B2R6S5	UMP-CMP kinase	3	2100000	2100000	2100000	2100000	1300000	2100000	2100000	820000	7000000	3600000	3600000	3600000	9400000	140000000	510000	510000	510000	4400000	1000000	1000000	1000000	1000000	1000000	1000000	1200000	2900000	2900000	2900000	2900000
P06132	Uroporphyrinogen decarboxylase	3	2900000	2900000	1700000	2900000	2900000	2900000	270000	1800000	7300000	7300000	790000	790000	790000	790000	1000000	1000000	1000000	1000000	1000000	1000000	1000000	1000000	1000000	1000000	1700000	1200000	2100000	2100000	870000
O75436	Vacuolar protein sorting-associated protein 26A	5	3000000	3000000	1900000	3000000	3000000	3000000	3000000	2200000	880000	1200000	1200000	720000	720000	720000	720000	720000	720000	1300000	810000	810000	810000	810000	810000	1200000	2600000	8200000	7400000	7400000	1900000
Q9UBQ0	Vacuolar protein sorting-associated protein 29	3	3100000	3100000	3100000	3100000	1800000	3100000	7900000	510000	7000000	7000000	7000000	2800000	2800000	810000	810000	810000	810000	1500000	1400000	1400000	1400000	1400000	1400000	1400000	1300000	1200000	1200000	1200000	1200000
D6RF35	Vitamin D-binding protein	5	3100000	2900000	2900000	3100000	2900000	2900000	2900000	3200000	1500000	710000	710000	710000	1600000	1600000	1600000	1600000	1600000	3100000	3100000	3100000	3100000	3100000	3100000	3600000	910000	910000	6500000	6500000	6500000
Q59ER5	WD repeat-containing protein 1 isoform 1	16	480000	9200000	2000000	1400000	700000	920000	2400000	630000	1100000	1100000	18000000	810000	810000	810000	810000	810000	810000	1600000	1600000	2600000	2600000	2600000	2600000	2900000	2900000	2900000	2900000	2900000	2900000
A0A024R1N4	X-ray repair complementing defective repair	19	5800000	4700000	3000000	4500000	4700000	4700000	4700000	1100000	810000	810000	750000	1500000	14000000	11000000	480000	480000	480000	480000	480000	6800000	6800000	6800000	6800000	1700000	1700000	1700000	5200000	5200000	3100000
P13010	X-ray repair cross-complementing protein 5	24	6700000	7900000	2500000	1400000	7900000	7900000	7900000	4400000	5900000	240000	10000000	1600000	1600000	1600000	1600000	1600000	1600000	2300000	4700000	580000	580000	580000	580000	1200000	2100000	960000	2200000	2200000	2200000
P16989	Y-box-binding protein 3	3				540000	2000000		38000000	3500000	690000	690000	310000	310000	310000	730000	730000	730000	730000	300000	22000000	22000000	22000000	22000000	22000000	2100000	1400000	1500000	6100000	2100000	2100000
P25311	Zinc-alpha-2-glycoprotein	16		1900000	44000000	1200000	1900000	1900000	1900000	1300000	8400000	3100000	450000	4300000	4300000	4300000	4300000	4300000	4300000	5400000	5200000	420000	420000	420000	420000	420000	4100000	720000	1900000	1900000	27000000
