# Supplementary material for: Plasma Proteomic Profile of Patients with Tick-Borne Encephalitis and Co-Infections
Source: Int J Mol Sci. 2022 Apr 15;23(8):4374. doi: 10.3390/ijms23084374 (PMC9031133; doi:10.3390/ijms23084374)
Supplement: Supplementary file 1 [file ijms-23-04374-s001.zip › S3.xlsx]

## Sheet: t_test (1)
S3 Supplementary file. The list of plasma proteins marked as a significantly changed in a volcano plots comparing each of the pair of the analyzed groups: control (CTR, n=8), patients with tick-borne encephalitis (TBE, n=16) and patients with TBE and co-infection (TBE+LD, n=5).
CTR – TBE						CTR – TBE+LD						TBE – TBE+LD
	FC	log2(FC)	p.ajusted	-log10(p)			FC	log2(FC)	p.ajusted	-log10(p)			FC	log2(FC)	p.ajusted	-log10(p)
D3DSY9	7.2713	2.8622	3.8749e-10	9.4117		A0A024R5Q4	0.16486	-2.6007	0.00016828	3.774		Q10567	5.4767	2.4533	1.6322e-05	4.7872
O75436	0.1882	-2.4096	3.9018e-08	7.4087		P23396	4.3806	2.1311	0.00016828	3.774		H7BZJ3	0.15868	-2.6558	9.1248e-05	4.0398
Q00577	8.9098	3.1554	1.4865e-07	6.8278		Q10567	3.8988	1.963	0.0002809	3.5514		H0Y3Z3	0.24549	-2.0263	0.00029539	3.5296
A0A075B6L1	0.18517	-2.433	1.7237e-05	4.7635		A0A024R5Z9	4.2471	2.0865	0.0053962	2.2679		A8MT02	3.928	1.9738	0.00043762	3.3589
A0A087X1N8	0.23263	-2.1039	3.8952e-05	4.4095		J3K000	0.27171	-1.8798	0.0053962	2.2679		O75436	7.3967	2.8869	0.0009219	3.0353
A0A0X9T7V9	16.693	4.0612	5.5741e-05	4.2538		Q13228	0.14411	-2.7948	0.0071704	2.1445		Q5U043	0.38004	-1.3958	0.0009219	3.0353
P16930	16.305	4.0272	0.00010046	3.998		A0A024R3W7	0.14794	-2.7569	0.0082795	2.082		A0A024R994	0.092161	-3.4397	0.0012194	2.9139
A4D0V4	0.33228	-1.5895	0.00010046	3.998		P16930	2.5277	1.3378	0.0082795	2.082		P16401	8.4483	3.0787	0.0018679	2.7287
E5RG17	17.641	4.1409	0.00018028	3.7441		P12814	3.7623	1.9116	0.010828	1.9655		P12429	11.05	3.466	0.0029598	2.5287
P12814	6.4793	2.6958	0.00025135	3.5997		H7BZJ3	0.20094	-2.3152	0.020339	1.6917		D6W5Y5	5.9279	2.5675	0.0083043	2.0807
Q6P5S8	0.22724	-2.1377	0.00030066	3.5219		E9KL30	3.1016	1.633	0.022928	1.6396		P51648	5.8036	2.5369	0.0083043	2.0807
P00739	0.073817	-3.7599	0.0004804	3.3184		Q5U043	0.34037	-1.5548	0.029726	1.5269		P14735	5.5456	2.4713	0.0083043	2.0807
Q59GQ0	0.42926	-1.2201	0.0004804	3.3184		A0A0B4J2C3	5.7513	2.5239	0.04124	1.3847		P53004	3.8583	1.948	0.0083043	2.0807
E9PNP3	5.0185	2.3272	0.00055852	3.253		P00918	0.1149	-3.1215	0.043461	1.3619		P52209	2.5771	1.3657	0.0083043	2.0807
Q9UHL4	0.28106	-1.831	0.00056137	3.2508		Q8IUE6	5.7866	2.5327	0.043461	1.3619		H6VRG1	8.1	3.0179	0.0092314	2.0347
O75367	2.1494	1.104	0.00066219	3.179		Q5HYG7	2.5939	1.3751	0.043461	1.3619		B2R5H0	3.2814	1.7143	0.0092314	2.0347
P50452	0.18734	-2.4163	0.0010624	2.9737								P37802	0.33034	-1.598	0.0092314	2.0347
P53004	0.46764	-1.0965	0.0011249	2.9489								Q9UL72	0.085326	-3.5509	0.011842	1.9266
P05109	0.096396	-3.3749	0.0013713	2.8629								A0A024R5Q4	0.082024	-3.6078	0.017405	1.7593
Q96FJ2	9.9815	3.3193	0.0016026	2.7952								P62879	0.09805	-3.3503	0.017405	1.7593
P15309	4.7489	2.2476	0.0019216	2.7163								P62136	3.8589	1.9482	0.017405	1.7593
P51688	0.40661	-1.2983	0.0019216	2.7163								P40925	9.7476	3.2851	0.020149	1.6957
P05556	4.4404	2.1507	0.0021668	2.6642								A0A0K0K1K7	7.3908	2.8857	0.021289	1.6719
P25325	4.4046	2.139	0.0026494	2.5768								Q16695	2.5036	1.324	0.021289	1.6719
Q13838	18.375	4.1997	0.002689	2.5704								Q16658	0.20966	-2.2539	0.026062	1.584
P13010	0.14102	-2.826	0.0029787	2.526								P21266	0.48332	-1.0489	0.026062	1.584
Q6GMX4	0.17425	-2.5207	0.0030121	2.5211								E5RG17	0.10984	-3.1866	0.026762	1.5725
A0A024R994	5.2477	2.3917	0.0030121	2.5211								P23368	0.1197	-3.0625	0.02807	1.5518
P37108	3.8986	1.9629	0.0030121	2.5211								P08754	5.9911	2.5828	0.028269	1.5487
Q13185	3.7404	1.9032	0.0030121	2.5211								P00338	4.6783	2.226	0.02919	1.5348
P07741	0.35961	-1.4755	0.0030121	2.5211								P30711	0.25567	-1.9677	0.030713	1.5127
Q05D08	0.36239	-1.4644	0.0030121	2.5211								B4DVA7	8.6267	3.1088	0.030821	1.5112
D6RF35	0.37768	-1.4048	0.0030121	2.5211								P05109	6.1714	2.6256	0.031645	1.4997
P30711	3.9259	1.973	0.0032897	2.4828								E9PNP3	0.26385	-1.9222	0.031645	1.4997
A8MT02	0.32359	-1.6278	0.0033561	2.4742								P05556	0.26414	-1.9206	0.031645	1.4997
Q9GZP4	5.3738	2.426	0.003574	2.4468								A0A087X1N8	3.7288	1.8987	0.031645	1.4997
H0Y3Z3	2.0336	1.0241	0.0051384	2.2892								A0A024R324	2.2243	1.1534	0.031645	1.4997
H0Y300	0.29907	-1.7415	0.0055972	2.252								P54709	0.48555	-1.0423	0.031645	1.4997
P00352	0.37832	-1.4023	0.0064049	2.1935								A0A0S2Z491	6.9611	2.7993	0.036296	1.4401
P23368	5.7747	2.5298	0.0067211	2.1726								A0A024R8U5	25.416	4.6677	0.038321	1.4166
A0A024R8S5	0.18712	-2.418	0.0072541	2.1394								P06899	0.217	-2.2042	0.041183	1.3853
A0A024R1A3	0.35963	-1.4754	0.0072541	2.1394								Q9GZP4	0.16747	-2.5781	0.043531	1.3612
A0A024R1K7	0.36374	-1.459	0.0094578	2.0242								A0A024R3J1	4.3671	2.1267	0.04678	1.3299
P30101	0.25145	-1.9917	0.010474	1.9799								P06733	3.9671	1.9881	0.04825	1.3165
P00918	0.18483	-2.4357	0.010754	1.9684								A0A075B6L1	5.3505	2.4197	0.048306	1.316
Q59EI9	2.4488	1.2921	0.018824	1.7253								A0A0A7E7X3	4.3667	2.1265	0.048306	1.316
Q9HAT2	8.9615	3.1637	0.018853	1.7246
P27348	5.1968	2.3776	0.02035	1.6914
V9HWJ1	0.46134	-1.1161	0.02035	1.6914
A0A024R374	3.1722	1.6655	0.021235	1.6729
P54819	0.45251	-1.144	0.022538	1.6471
A0A024R3J1	0.28953	-1.7882	0.0237	1.6252
P31939	0.34461	-1.5369	0.024131	1.6174
B2R6F3	7.1105	2.83	0.024435	1.612
Q9BUT1	2.2538	1.1724	0.026412	1.5782
A0A0B4J2C3	5.6436	2.4966	0.026763	1.5725
Q6PIL8	0.215	-2.2176	0.026763	1.5725
F6XZQ7	3.8918	1.9605	0.026763	1.5725
Q9BYK1	3.8028	1.9271	0.031589	1.5005
Q9BW30	0.40144	-1.3168	0.03654	1.4372
K7EIK7	0.41241	-1.2779	0.037504	1.4259
A0A024R1Q5	5.0409	2.3337	0.037739	1.4232
O43684	4.7283	2.2413	0.040648	1.391
Q15435	0.34034	-1.555	0.040648	1.391
Q92522	3.9922	1.9972	0.043248	1.364
Q5HYG7	3.845	1.943	0.043248	1.364
H6VRG1	0.1584	-2.6583	0.043851	1.358
Q06830	0.23862	-2.0672	0.043912	1.3574
P04040	0.087808	-3.5095	0.044123	1.3553
P16402	0.22752	-2.1359	0.045372	1.3432
P42126	0.47104	-1.0861	0.045785	1.3393
Q12904	3.2793	1.7134	0.046187	1.3355
E7EQR4	0.126	-2.9885	0.047717	1.3213
A4D2P0	3.2642	1.7067	0.047717	1.3213
Q6S8J3	4.3644	2.1258	0.047788	1.3207
Q6ZVX7	2.611	1.3846	0.047788	1.3207
